# Supplementary material for: The rules of gene expression in plants: Organ identity and gene body methylation are key factors for regulation of gene expression in Arabidopsis thaliana
Source: BMC Genomics. 2008 Sep 23;9:438. doi: 10.1186/1471-2164-9-438 (PMC2566314; doi:10.1186/1471-2164-9-438)
Supplement: Additional File 1 — Control vs. tests comparisons. List of the analyzed 474 comparisons in the NASCarrays database, annotated according to the experimental factor and plant structure categories. NASC experiment numbers are provided. [file 1471-2164-9-438-S1.xls]

## Sheet: Hoja1
List of the 474 comparisons present in the NASCarrays database analyzed, annotated according to the experimental factor and plant structure categories. NASC experiement number are provided
Internal use ID	# of genes significantly regulated	experimental variable category	plant structure category	NASC experiment number	control slides. * The slides in these column are also the controls for all the comparisons below its row until a different control slide is indicated	test slides
AB.1.1	49	abiotic	shoot	155	co-0-1	co-3-1
					co-0-2	co-3-2
AB.1.2	140	abiotic	shoot	155	co-0-1	co-5-2
					co-0-2	co-5-1
AB.1.3	162	abiotic	shoot	155	co-0-1	co-7-2
					co-0-2	co-7-1
AB.2.1	97	abiotic	shoot	155	Col-0-1	Col-3-1
					Col-0-2	Col-3-2
AB.2.2	154	abiotic	shoot	155	Col-0-1	Col-5-1
					Col-0-2	Col-5-2
AB.2.3	252	abiotic	shoot	155	Col-0-1	Col-7-1
					Col-0-2	Col-7-2
AB.3.1	672	abiotic	shoot	155	Ler-0-1	Ler-3-1
					Ler-0-2	Ler-3-2
						Ler-5-1
						Ler-5-2
						Ler-7-1
						Ler-7-2
AB.4.1	84	abiotic	shoot	155	ft-0-1	ft-3-1
					ft-0-2	ft-3-2
AB.4.3	151	abiotic	shoot	155	ft-0-1	ft-5-2
					ft-0-2	ft-5-1
AB.4.2	134	abiotic	shoot	155	ft-0-1	ft-7-2
					ft-0-2	ft-7-1
AB.5.1	140	abiotic	shoot	155	lfy-0-1	lfy-5-2
					lfy-0-2	lfy-5-1
AB.5.2	336	abiotic	shoot	155	lfy-0-1	lfy-7-2
					lfy-0-2	lfy-7-1
						lfy-3-1
						lfy-3-2
AB.6.1	4	mutant	shoot	155	Col-0-1	lfy-0-1
					Col-0-2	lfy-0-2
AB.6.2	230	mutant	shoot	155		ft-0-1
						ft-0-2
AB.6.3	166	ecotype	shoot	155		Ler-0-1
						Ler-0-2
AB.6.4	227	mutant	shoot	155		co-0-1
						co-0-2
AO.1.1	944	biotic	shoot	120	AtGen_A-1_17-1_REP1_ATH1	AtGen_A-53_33-1_REP1_ATH1
					AtGen_A-2_17-2_REP2_ATH1	AtGen_A-54_33-2_REP2_ATH1
					AtGen_A-3_17-3_REP3_ATH1	AtGen_A-55_33-3_REP3_ATH1
AO.1.2	1025	biotic	shoot	120		AtGen_A-58_34-2_REP1_ATH1
						AtGen_A-59_34-3_REP2_ATH1
						AtGen_A-60_34-4_REP3_ATH1
AO.1.3	347	biotic	shoot	120		AtGen_A-61_35-1_REP1_ATH1
						AtGen_A-62_35-2_REP2_ATH1
						AtGen_A-64_35-4_REP3_ATH1
AO.2.1	421	biotic	shoot	120	AtGen_A-53_33-1_REP1_ATH1	AtGen_A-17_24-1_REP1_ATH1
					AtGen_A-54_33-2_REP2_ATH1	AtGen_A-18_24-2_REP2_ATH1
					AtGen_A-55_33-3_REP3_ATH1	AtGen_A-19_24-3_REP3_ATH1
AO.2.2	617	biotic	shoot	120		AtGen_A-29_27-1_REP1_ATH1
						AtGen_A-30_27-2_REP2_ATH1
						AtGen_A-31_27-3_REP3_ATH1
AO.2.3	561	biotic	shoot	120		AtGen_A-41_30-1_REP1_ATH1
						AtGen_A-42_30-2_REP2_ATH1
						AtGen_A-43_30-3_REP3_ATH1
AO.2.4	680	biotic	shoot	120		AtGen_A-5_21-1_REP1_ATH1
						AtGen_A-6_21-2_REP2_ATH1
						AtGen_A-8_21-4_REP3_ATH1
AO.3.1	562	biotic	shoot	120	AtGen_A-58_34-2_REP1_ATH1	AtGen_A-10_22-2_REP2_ATH1
					AtGen_A-59_34-3_REP2_ATH1	AtGen_A-11_22-3_REP3_ATH1
					AtGen_A-60_34-4_REP3_ATH1	AtGen_A-9_22-1_REP1_ATH1
AO.3.2	1062	biotic	shoot	120		AtGen_A-21_25-1_REP1_ATH1
						AtGen_A-23_25-3_REP2_ATH1
						AtGen_A-24_25-4_REP3_ATH1
AO.3.3	673	biotic	shoot	120		AtGen_A-33_28-1_REP1_ATH1
						AtGen_A-34_28-2_REP2_ATH1
						AtGen_A-35_28-3_REP3_ATH1
AO.3.4	1220	biotic	shoot	120		AtGen_A-45_31-1_REP1_ATH1
						AtGen_A-46_31-2_REP2_ATH1
						AtGen_A-48_31-4_REP3_ATH1
AO.4.1	1376	biotic	shoot	120	AtGen_A-61_35-1_REP1_ATH1	AtGen_A-13_23-1_REP1_ATH1
					AtGen_A-62_35-2_REP2_ATH1	AtGen_A-14_23-2_REP2_ATH1
					AtGen_A-64_35-4_REP3_ATH1	AtGen_A-16_23-4_REP3_ATH1
AO.4.2	1233	biotic	shoot	120		AtGen_A-25_26-1_REP1_ATH1
						AtGen_A-26_26-2_REP2_ATH1
						AtGen_A-28_26-4_REP3_ATH1
AO.4.3	1051	biotic	shoot	120		AtGen_A-37_29-1_REP1_ATH1
						AtGen_A-38_29-2_REP2_ATH1
						AtGen_A-40_29-4_REP3_ATH1
AO.4.4	1228	biotic	shoot	120		AtGen_A-49_32-1_REP1_ATH1
						AtGen_A-50_32-2_REP2_ATH1
						AtGen_A-52_32-4_REP3_ATH1
AP.1.1	38	biotic	shoot	122	AtGen_B-15_2-1-1_REP2_ATH1	AtGen_B-16_2-2-1_REP2_ATH1
					AtGen_B-1_1-1-1_REP1_ATH1	AtGen_B-2_1-2-1_REP1_ATH1
					AtGen_B-29_3-1-1_REP3_ATH1	AtGen_B-30_3-2-1_REP3_ATH1
AP.1.2	14	biotic	shoot	122		AtGen_B-17_2-3-1_REP2_ATH1
						AtGen_B-31_3-3-1_REP3_ATH1
						AtGen_B-3_1-3-1_REP1_ATH1
AP.2.1	57	biotic	shoot	122	AtGen_B-22_2-1-4_REP2_ATH1	AtGen_B-23_2-2-4_REP2_ATH1
					AtGen_B-36_3-1-4_REP3_ATH1	AtGen_B-37_3-2-4_REP3_ATH1
					AtGen_B-8_1-1-4_REP1_ATH1	AtGen_B-9_1-2-4_REP1_ATH1
AP.2.2	309	biotic	shoot	122		AtGen_B-10_1-3-4_REP1_ATH1
						AtGen_B-24_2-3-4_REP2_ATH1
						AtGen_B-38_3-3-4_REP3_ATH1
AP.3.1	151	biotic	shoot	122	AtGen_B-16_2-2-1_REP2_ATH1	AtGen_B-17_2-3-1_REP2_ATH1
					AtGen_B-2_1-2-1_REP1_ATH1	AtGen_B-31_3-3-1_REP3_ATH1
					AtGen_B-30_3-2-1_REP3_ATH1	AtGen_B-3_1-3-1_REP1_ATH1
AP.3.2	756	biotic	shoot	122		AtGen_B-18_2-4-1_REP2_ATH1
						AtGen_B-32_3-4-1_REP3_ATH1
						AtGen_B-4_1-4-1_REP1_ATH1
AP.3.3	761	biotic	shoot	122		AtGen_B-20_2-6-1_REP2_ATH1
						AtGen_B-34_3-6-1_REP3_ATH1
						AtGen_B-6_1-6-1_REP1_ATH1
AP.3.4	12	biotic	shoot	122		AtGen_B-21_2-7-1_REP2_ATH1
						AtGen_B-35_3-7-1_REP3_ATH1
						AtGen_B-7_1-7-1_REP1_ATH1
AP.4.1	111	biotic	shoot	122	AtGen_B-23_2-2-4_REP2_ATH1	AtGen_B-10_1-3-4_REP1_ATH1
					AtGen_B-37_3-2-4_REP3_ATH1	AtGen_B-24_2-3-4_REP2_ATH1
					AtGen_B-9_1-2-4_REP1_ATH1	AtGen_B-38_3-3-4_REP3_ATH1
AP.4.2	955	biotic	shoot	122		AtGen_B-11_1-4-4_REP1_ATH1
						AtGen_B-25_2-4-4_REP2_ATH1
						AtGen_B-39_3-4-4_REP3_ATH1
AP.4.3	545	biotic	shoot	122		AtGen_B-13_1-6-4_REP1_ATH1
						AtGen_B-27_2-6-4_REP2_ATH1
						AtGen_B-41_3-6-4_REP3_ATH1
AP.4.4	46	biotic	shoot	122		AtGen_B-14_1-7-4_REP1_ATH1
						AtGen_B-28_2-7-4_REP2_ATH1
						AtGen_B-42_3-7-4_REP3_ATH1
AP.5.1	340	biotic	shoot	122	AtGen_B-17_2-3-1_REP2_ATH1	AtGen_B-19_2-5-1_REP2_ATH1
					AtGen_B-31_3-3-1_REP3_ATH1	AtGen_B-33_3-5-1_REP3_ATH1
					AtGen_B-3_1-3-1_REP1_ATH1	AtGen_B-5_1-5-1_REP1_ATH1
AP.6.1	735	biotic	shoot	122	AtGen_B-10_1-3-4_REP1_ATH1	AtGen_B-12_1-5-4_REP1_ATH1
					AtGen_B-24_2-3-4_REP2_ATH1	AtGen_B-26_2-5-4_REP2_ATH1
					AtGen_B-38_3-3-4_REP3_ATH1	AtGen_B-40_3-5-4_REP3_ATH1
AY.1.1	1119	biotic	shoot	123	AtGen_C-1_1-C-6_REP1_ATH1	AtGen_C-10_1-Pi-6_REP1_ATH1
					AtGen_C-2_2-C-6_REP2_ATH1	AtGen_C-11_2-Pi-6_REP2_ATH1
					AtGen_C-3_4-C-6_REP3_ATH1	AtGen_C-12_3-Pi-6_REP3_ATH1
AY.2.1	1015	biotic	shoot	123	AtGen_C-7_1-C-24_REP1_ATH1	AtGen_C-16_1-Pi-24_REP1_ATH1
					AtGen_C-8_2-C-24_REP2_ATH1	AtGen_C-17_2-Pi-24_REP2_ATH1
					AtGen_C-9_3-C-24_REP3_ATH1	AtGen_C-18_3-Pi-24_REP3_ATH1
AY.3.1	1159	biotic	shoot	123	AtGen_C-4_1-C-12_REP1_ATH1	AtGen_C-13_1-Pi-12_REP1_ATH1
					AtGen_C-5_2-C-12_REP2_ATH1	AtGen_C-14_2-Pi-12_REP2_ATH1
					AtGen_C-6_3-C-12_REP3_ATH1	AtGen_C-15_3-Pi-12_REP3_ATH1
AZ.1.1	251	biotic	shoot	167	CT1811	BC1811
					CT1812	BC1812
					CT1821	BC1821
AZ.2.1	802	biotic	shoot	167	CT4811	BC4811
					CT4821	BC4821
					CT4822	BC4822
BE.1.1	104	abiotic	seed	170	RIKENYAMAUCHI1A	RIKENYAMAUCHI2A
					RIKENYAMAUCHI1B	RIKENYAMAUCHI2B
BG.1.1	44	hormone	seed	184	RIKENLI1A	RIKENLI4A
					RIKENLI1B	RIKENLI4B
BG.2.1	140	hormone	seed	184	RIKENLI2A	RIKENLI5A
					RIKENLI2B	RIKENLI5B
BG.3.1	181	hormone	seed	184	RIKENLI3A	RIKENLI6A
					RIKENLI3B	RIKENLI6B
BJ.1.1	122	biotic	shoot	169	JD_AT+EO_COL_WT_02D_UNINFECTED	JD_AT+EO_COL_WT_02D_INFECTED
					JD_AT+EO_COL_WT_EXP2_02D_UNINFECTED	JD_AT+EO_TIME_EXP3_EO_INF_2D
					JD_AT+EO_TIME_EXP3_UNINF_2D	JD_AT+EO_COL_WT_EXP2_02D_INFECTED
BJ.2.1	385	biotic	shoot	169	JD_AT+EO_COL_WT_03D_UNINFECTED	JD_AT+EO_COL_WT_03D_INFECTED
					JD_AT+EO_COL_WT_EXP2_03D_UNINFECTED	JD_AT+EO_COL_WT_EXP2_03D_INFECTED
					JD_AT+EO_TIME_EXP3_UNINF_3D	JD_AT+EO_TIME_EXP3_EO_INF_3D
BJ.3.1	410	biotic	shoot	169	JD_AT+EO_COL_WT_EXP2_04D_UNINFECTED	JD_AT+EO_COL_WT_04D_INFECTED
					JD_AT+EO_TIME_EXP3_UNINF_4D	JD_AT+EO_COL_WT_EXP2_04D_INFECTED
						JD_AT+EO_TIME_EXP3_EO_INF_4D
BJ.4.1	754	biotic	shoot	169	JD_AT+EO_COL_WT_05D_UNINFECTED	JD_AT+EO_COL_WT_EXP2_05D_INFECTED
					JD_AT+EO_COL_WT_EXP2_05D_UNINFECTED	JD_AT+EO_TIME_EXP3_EO_INF_5D
					JD_AT+EO_TIME_EXP3_UNINF_5D	JD_AT+EO_COL_WT_05D_INFECTED
BJ.5.1	15	biotic	shoot	169	JD_AT+EO_COL_WT_EXP2_06H_UNINFECTED	JD_AT+EO_COL_WT_EXP2_06H_INFECTED
					JD_AT+EO_TIME_EXP3_UNINF_6H	JD_AT+EO_TIME_EXP3_EO_INF_6H
BJ.6.1	98	biotic	shoot	169	JD_AT+EO_COL_WT_12H_UNINFECTED	JD_AT+EO_COL_WT_EXP2_12H_INFECTED
					JD_AT+EO_COL_WT_EXP2_12H_UNINFECTED	JD_AT+EO_TIME_EXP3_EO_INF_12H
					JD_AT+EO_TIME_EXP3_UNINF_12H	JD_AT+EO_COL_WT_12H_INFECTED
BJ.7.1	65	biotic	shoot	169	JD_AT+EO_COL_WT_18H_UNINFECTED	JD_AT+EO_COL_WT_18H_INFECTED
					JD_AT+EO_COL_WT_EXP2_18H_UNINFECTED	JD_AT+EO_COL_WT_EXP2_18H_INFECTED
					JD_AT+EO_TIME_EXP3_UNINF_18H	JD_AT+EO_TIME_EXP3_EO_INF_18H
BJ.8.1	54	biotic	shoot	169	JD_AT+EO_COL_WT_EXP2_24H_UNINFECTED	JD_AT+EO_COL_WT_24H_INFECTED
					JD_AT+EO_TIME_EXP3_UNINF_24H	JD_AT+EO_COL_WT_EXP2_24H_INFECTED
						JD_AT+EO_TIME_EXP3_EO_INF_24H
BH.1.1	152	hormone	seed	183	RIKENNAKABAYASHI2A	RIKENNAKABAYASHI4A
					RIKENNAKABAYASHI2B	RIKENNAKABAYASHI4B
BK.1.1	1139	hormone	whole plant	181	NO28	NO31
					NO29	NO32
					NO30	NO33
BL.1.1	1420	mutant	whole plant	182	NO13	NO25
					NO14	NO26
					NO15	NO27
BC.1.1	138	mutant	seed	195	RIKENPRESTON0A	RIKENPRESTON1A
					RIKENPRESTON0B	RIKENPRESTON1B
AQ.1.1	644	hormone	whole plant	185	RIKENGODA1B2	RIKENGODA13A2
					RIKENGODA1B3	RIKENGODA13B2
					RIKENGODA1B4
					RIKENGODA1B5
					RIKENGODA1B9
					RIKENGODA1BH
					RIKENGODA28A5
					RIKENGODA28B4
					RIKENGODA28B5
AQ.1.2	736	chemical	whole plant	191		RIKENGODA15A5
						RIKENGODA15B5
AQ.1.3	592	chemical	whole plant	192		RIKENGODA18AH
						RIKENGODA18BH
AQ.1.4	836	hormone	whole plant	188		RIKENGODA20A7
						RIKENGODA20B7
AQ.1.5	1118	hormone	whole plant	192		RIKENGODA21AH
						RIKENGODA21BH
AQ.1.6	750	chemical	whole plant	190		RIKENGODA22A9
						RIKENGODA22B9
AQ.1.7	458	hormone	whole plant	186		RIKENGODA24A3
						RIKENGODA24B3
AQ.1.8	1502	hormone	whole plant	186		RIKENGODA25A3
						RIKENGODA25B3
AQ.1.9	459	hormone	whole plant	186		RIKENGODA26A3
						RIKENGODA26B3
AQ.1.10	523	hormone	whole plant	185		RIKENGODA5A2
						RIKENGODA5B2
AQ.1.11	988	hormone	whole plant	187		RIKENGODA7A4
						RIKENGODA7B4
AQ.1.12	1027	hormone	whole plant	185		RIKENGODA11A2
						RIKENGODA11A2
AQ.3.1	31	hormone	whole plant	185	RIKENGODA2A2	RIKENGODA14A2
					RIKENGODA2A4	RIKENGODA14B2
					RIKENGODA2A5
					RIKENGODA2B2
					RIKENGODA2B4
					RIKENGODA2B5
AQ.3.3	61	hormone	whole plant	185		RIKENGODA4A2
						RIKENGODA4B2
AQ.3.4	65	hormone	whole plant	185		RIKENGODA6A2
						RIKENGODA6B2
AQ.3.6	22	chemical	whole plant	191		RIKENGODA16A5
						RIKENGODA16B5
AQ.4.1	151	hormone	whole plant	175	RIKENGODA17A	RIKENGODA18A
					RIKENGODA17A1	RIKENGODA18B
					RIKENGODA17AG
					RIKENGODA17BA
					RIKENGODA17BC
					RIKENGODA17BD
					RIKENGODA17BF
					RIKENGODA17AA
					RIKENGODA17BG
					RIKENGODA17AC
					RIKENGODA17AD
					RIKENGODA17BH
AQ.4.2	49	hormone	whole plant	173		RIKENGODA19A
						RIKENGODA19B
AQ.4.4	241	hormone	whole plant	176		RIKENGODA21A
						RIKENGODA21B
AQ.4.5	177	hormone	whole plant	174		RIKENGODA22A
						RIKENGODA22B
AQ.4.7	76	hormone	whole plant	178		RIKENGODA24A
						RIKENGODA24B
AQ.5.1	74	hormone	whole plant	175	RIKENGODA1A	RIKENGODA2A
					RIKENGODA1A1	RIKENGODA2B
					RIKENGODA1AC
					RIKENGODA1AD
					RIKENGODA1AF
					RIKENGODA1AG
					RIKENGODA1B
					RIKENGODA1B1
					RIKENGODA1BB
					RIKENGODA1BC
					RIKENGODA1BD
					RIKENGODA1BF
					RIKENGODA1BG
					RIKENGODA1AA
AQ.5.2	34	hormone	whole plant	173		RIKENGODA3A
						RIKENGODA3B
AQ.6.1	89	hormone	whole plant	175	RIKENGODA9A	RIKENGODA10B
					RIKENGODA9A1	RIKENGODA10A
					RIKENGODA9AA
					RIKENGODA9AF
					RIKENGODA9AG
					RIKENGODA9B
					RIKENGODA9B1
					RIKENGODA9BA
					RIKENGODA9BC
					RIKENGODA9BD
					RIKENGODA9BF
					RIKENGODA9BG
					RIKENGODA9AC
					RIKENGODA9AD
AQ.6.2	59	hormone	whole plant	173		RIKENGODA11B
						RIKENGODA11A
AQ.6.3	1	hormone	whole plant	177		RIKENGODA12A
						RIKENGODA12B
AQ.6.4	105	hormone	whole plant	176		RIKENGODA13A
						RIKENGODA13B
AQ.7.1	204	hormone	whole plant	178	RIKENGODA2AM	RIKENGODA32A
					RIKENGODA2BM	RIKENGODA32B
AQ.7.2	220	hormone	whole plant	178		RIKENGODA34A
						RIKENGODA34B
AQ.7.3	203	hormone	whole plant	178		RIKENGODA35A
						RIKENGODA35B
AQ.7.4	230	hormone	whole plant	178		RIKENGODA36A
						RIKENGODA36B
AQ.11.2	88	hormone	whole plant	179	RIKENGODA1A6	RIKENGODA11A6
					RIKENGODA1B6	RIKENGODA11B6
AQ.11.3	119	hormone	whole plant	179		RIKENGODA12A6
						RIKENGODA12B6
AQ.11.4	166	hormone	whole plant	179		RIKENGODA13A6
						RIKENGODA13B6
AQ.11.5	0	hormone	whole plant	179		RIKENGODA2A6
						RIKENGODA2B6
AQ.11.6	8	hormone	whole plant	179		RIKENGODA3A6
						RIKENGODA3B6
AQ.11.8	53	hormone	whole plant	179		RIKENGODA5A6
						RIKENGODA5B6
AQ.11.9	76	hormone	whole plant	179		RIKENGODA6A6
						RIKENGODA6B6
AQ.11.10	87	hormone	whole plant	179		RIKENGODA7A6
						RIKENGODA7B6
AQ.11.11	113	hormone	whole plant	179		RIKENGODA8A6
						RIKENGODA8B6
AQ.11.12	63	hormone	whole plant	179		RIKENGODA9A6
						RIKENGODA9B6
AQ.11.13	147	hormone	whole plant	179		RIKENGODA10A6
						RIKENGODA10B6
AQ.12.1	179	mutant	whole plant	180	RIKENGODA3AM	RIKENGODA1AM
					RIKENGODA3BM	RIKENGODA1BM
AQ.12.2	211	mutant	whole plant	180		RIKENGODA4AM
						RIKENGODA4BM
AQ.13.1	6	hormone	whole plant	177	RIKENGODA25A	RIKENGODA26A
					RIKENGODA25B	RIKENGODA26B
AQ.14.1	32	mutant	whole plant	177	RIKENGODA27A	RIKENGODA28A
					RIKENGODA27B	RIKENGODA28B
AQ.15.1	104	mutant	whole plant	177	RIKENGODA29A	RIKENGODA30A
					RIKENGODA29B	RIKENGODA30B
AD.1.2	4393	tissue	root	151	ATGE_19_C	ATGE_94_A
					ATGE_20_A	ATGE_94_B
					ATGE_20_B	ATGE_94_C
					ATGE_20_C
					ATGE_5_A
					ATGE_5_B
					ATGE_5_C
					ATGE_91_A
					ATGE_91_B
					ATGE_91_C
					ATGE_16_A
					ATGE_16_B
					ATGE_16_C
					ATGE_17_A
					ATGE_17_B
					ATGE_17_C
					ATGE_12_A
					ATGE_12_B
					ATGE_12_C
					ATGE_13_A
					ATGE_13_B
					ATGE_13_C
					ATGE_14_A
					ATGE_14_B
					ATGE_14_C
					ATGE_15_A
					ATGE_15_B
					ATGE_15_C
					ATGE_10_A
					ATGE_10_B
					ATGE_10_C
					ATGE_21_A
					ATGE_21_B
					ATGE_21_C
AD.1.4	4336	tissue	root	151		ATGE_98_B
						ATGE_98_C
						ATGE_98_A
AD.1.6	4252	tissue	root	151		ATGE_3_A
						ATGE_3_B
						ATGE_3_C
AD.1.7	4259	tissue	root	151		ATGE_9_A
						ATGE_9_B
						ATGE_9_C
AD.1.8	763	tissue	shoot	150		ATGE_16_A
						ATGE_16_B
						ATGE_16_C
AD.1.9	4046	tissue	inflorescence	149		ATGE_57_A
						ATGE_57_B
						ATGE_57_C
AD.1.11	3535	tissue	shoot	149		ATGE_7_A2
						ATGE_7_B2
						ATGE_7_C2
AD.1.12	3200	tissue	shoot	149		ATGE_96_A
						ATGE_96_B
						ATGE_96_C
AD.1.13	4629	tissue	seed	154		ATGE_84_A
						ATGE_84_B
						ATGE_84_D
AD.1.14	4467	tissue	seed	154		ATGE_79_A
						ATGE_79_B
						ATGE_79_C
AD.1.15	4590	tissue	seed	154		ATGE_81_A
						ATGE_81_B
						ATGE_81_C
AD.1.16	4651	tissue	seed	154		ATGE_82_A
						ATGE_82_B
						ATGE_82_C
AD.1.17	4680	tissue	seed	154		ATGE_83_A
						ATGE_83_B
						ATGE_83_C
AD.1.18	4409	tissue	shoot	150		ATGE_25_A
						ATGE_25_B
						ATGE_25_C
AD.1.19	4503	tissue	inflorescence	153		ATGE_29_A2
						ATGE_29_B2
						ATGE_29_C2
AD.1.20	4448	tissue	shoot	153		ATGE_8_A
						ATGE_8_B
						ATGE_8_C
AD.1.21	4304	tissue	shoot	153		ATGE_6_A
						ATGE_6_B
						ATGE_6_C
AD.1.22	3938	tissue	shoot	153		ATGE_4_A
						ATGE_4_B
						ATGE_4_C
AD.1.23	3955	tissue	fruit	154		ATGE_76_B
						ATGE_76_C
						ATGE_76_A
AD.1.24	4220	tissue	fruit	154		ATGE_77_D
						ATGE_77_E
						ATGE_77_F
AD.1.25	4281	tissue	fruit	154		ATGE_78_D
						ATGE_78_E
						ATGE_78_F
AD.1.26	4084	tissue	shoot	153		ATGE_27_A
						ATGE_27_B
						ATGE_27_C
AD.1.27	2955	abiotic	shoot	150		ATGE_87_A
						ATGE_87_B
						ATGE_87_C
AD.1.28	3500	abiotic	shoot	150		ATGE_89_A
						ATGE_89_B
						ATGE_89_C
AD.1.29	3854	abiotic	shoot	150		ATGE_90_A
						ATGE_90_B
						ATGE_90_D
AD.1.30	4029	tissue	shoot	153		ATGE_28_A2
						ATGE_28_B2
						ATGE_28_C2
AD.1.31	3693	tissue	shoot	150		ATGE_26_A
						ATGE_26_B
						ATGE_26_C
AD.1.32	2579	tissue	shoot	150		ATGE_1_A
						ATGE_1_B
						ATGE_1_C
AD.1.33	951	tissue	whole plant	149		ATGE_22_A
						ATGE_22_B
						ATGE_22_C
AD.1.34	1621	tissue	whole plant	149		ATGE_23_A
						ATGE_23_B
						ATGE_23_C
AD.1.35	1744	tissue	whole plant	149		ATGE_24_A
						ATGE_24_B
						ATGE_24_C
AD.1.36	4161	tissue	inflorescence	152		ATGE_92_A
						ATGE_92_B
						ATGE_92_C
AD.1.38	3953	tissue	inflorescence	152		ATGE_32_A2
						ATGE_32_B2
						ATGE_32_C2
AD.1.39	4078	tissue	inflorescence	152		ATGE_33_A
						ATGE_33_B
						ATGE_33_C
AD.1.40	4336	tissue	inflorescence	152		ATGE_37_B
						ATGE_37_C
						ATGE_37_A
AD.1.41	4344	tissue	inflorescence	152		ATGE_35_A
						ATGE_35_B
						ATGE_35_C
AD.1.42	4237	tissue	inflorescence	152		ATGE_34_A
						ATGE_34_B
						ATGE_34_C
AD.1.44	3573	tissue	inflorescence	152		ATGE_45_A
						ATGE_45_B
						ATGE_45_C
AD.1.45	4019	tissue	inflorescence	152		ATGE_40_A
						ATGE_40_B
						ATGE_40_C
AD.1.46	2952	tissue	inflorescence	152		ATGE_42_B
						ATGE_42_C
						ATGE_42_D
AD.1.47	4537	tissue	inflorescence	152		ATGE_41_A
						ATGE_41_B
						ATGE_41_C
AD.1.48	4732	tissue	inflorescence	152		ATGE_43_A
						ATGE_43_B
						ATGE_43_C
AD.1.49	4209	tissue	inflorescence	152		ATGE_31_A2
						ATGE_31_B2
						ATGE_31_C2
AD.1.50	3877	tissue	shoot	153		ATGE_2_A
						ATGE_2_B
						ATGE_2_C
AD.1.51	3958	tissue	inflorescence	152		ATGE_39_A
						ATGE_39_B
						ATGE_39_C
AD.3.1	1297	mutant	inflorescence	152	ATGE_33_A	ATGE_55_A
					ATGE_33_B	ATGE_55_B
					ATGE_33_C	ATGE_55_C
AD.3.2	1235	mutant	inflorescence	152		ATGE_59_A
						ATGE_59_B
						ATGE_59_C
AD.3.3	1362	mutant	inflorescence	152		ATGE_54_A
						ATGE_54_B
						ATGE_54_C
AD.3.4	731	mutant	inflorescence	152		ATGE_53_A
						ATGE_53_B
						ATGE_53_C
AD.4.5	1475	mutant	inflorescence	152	ATGE_35_A	ATGE_56_A
					ATGE_35_B	ATGE_56_B
					ATGE_35_C	ATGE_56_C
AD.5.1	759	mutant	inflorescence	152	ATGE_37_B	ATGE_58_A
					ATGE_37_C	ATGE_58_B
						ATGE_58_C
AD.6.1	663	mutant	inflorescence	153	ATGE_29_A2	ATGE_52_A
					ATGE_29_B2	ATGE_52_B
					ATGE_29_C2	ATGE_52_C
AD.6.2	861	mutant	inflorescence	153		ATGE_47_A
						ATGE_47_B
						ATGE_47_C
AD.6.3	688	mutant	inflorescence	153		ATGE_46_A
						ATGE_46_B
						ATGE_46_C
AD.6.4	809	mutant	inflorescence	153		ATGE_50_A
						ATGE_50_B
						ATGE_50_C
AD.6.5	854	mutant	inflorescence	153		ATGE_49_A
						ATGE_49_B
						ATGE_49_C
AD.6.6	959	mutant	inflorescence	153		ATGE_48_A
						ATGE_48_B
						ATGE_48_C
AD.6.7	812	mutant	inflorescence	153		ATGE_51_A
						ATGE_51_B
						ATGE_51_C
AD.7.1	1379	mutant	shoot	150	ATGE_14_A	ATGE_11_A
					ATGE_14_B	ATGE_11_B
					ATGE_14_C	ATGE_11_C
AD.8.2	1050	mutant	shoot	150	ATGE_17_A	ATGE_18_A
					ATGE_17_B	ATGE_18_B
					ATGE_17_C	ATGE_18_C
AM.2.1	108	abiotic	root	144	AtGen_6-0721_Control-Roots-0.25h_Rep1	AtGen_6-7721_UV-Bstress-Roots-0.25h_Rep1
					AtGen_6-0722_Control-Roots-0.25h_Rep2	AtGen_6-7722_UV-Bstress-Roots-0.25h_Rep2
AN.2.1	52	biotic	root	145		AtGen_6-8723_Woundingstress-Roots-0.25h_Rep1
						AtGen_6-8724_Woundingstress-Roots-0.25h_Rep2
AV.2.1	103	abiotic	root	141		AtGen_6-4721_Droughtstress-Roots-0.25h_Rep1
						AtGen_6-4722_Droughtstress-Roots-0.25h_Rep2
AW.2.1	139	abiotic	root	146		AtGen_6-9721_Heatstress-Roots-0.25h_Rep1
						AtGen_6-9722_Heatstress-Roots-0.25h_Rep2
AI.2.1	47	abiotic	root	138	AtGen_6-0121_Control-Roots-0.5h_Rep1	AtGen_6-1121_Cold(4ºC)-Roots-0.5h_Rep1
					AtGen_6-0122_Control-Roots-0.5h_Rep2	AtGen_6-1122_Cold(4ºC)-Roots-0.5h_Rep2
AJ.1.1	75	chemical	root	142		AtGen_6-5121_Genotoxicstress-Roots-0.5h_Rep1
						AtGen_6-5122_Genotoxicstress-Roots-0.5h_Rep2
AK.1.1	104	abiotic	root	139		AtGen_6-2121_Osmoticstress-Roots-0.5h_Rep1
						AtGen_6-2122_Osmoticstress-Roots-0.5h_Rep2
AL.1.1	106	abiotic	root	140		AtGen_6-3121_Saltstress-Roots-0.5h_Rep1
						AtGen_6-3122_Saltstress-Roots-0.5h_Rep2
AM.1.1	160	abiotic	root	144		AtGen_6-7121_UV-Bstress-Roots-0.5h_Rep1
						AtGen_6-7122_UV-Bstress-Roots-0.5h_Rep2
AN.1.1	38	biotic	root	145		AtGen_6-8124_Woundingstress-Roots-0.5h_Rep1
						AtGen_6-8126_Woundingstress-Roots-0.5h_Rep2
AV.1.1	160	abiotic	root	141		AtGen_6-4121_Droughtstress-Roots-0.5h_Rep1
						AtGen_6-4122_Droughtstress-Roots-0.5h_Rep2
AW.1.1	138	abiotic	root	146		AtGen_6-9121_Heatstress-Roots-0.5h_Rep1
						AtGen_6-9122_Heatstress-Roots-0.5h_Rep2
AX.1.1	9	chemical	root	143		AtGen_6-6122_Oxidativestress-Roots-0.5h_Rep2
						AtGen_6-6124_Oxidativestress-Roots-0.5h_Rep1
AI.3.1	65	abiotic	root	138	AtGen_6-0221_Control-Roots-1.0h_Rep1	AtGen_6-1221_Cold(4ºC)-Roots-1.0h_Rep1
					AtGen_6-0222_Control-Roots-1.0h_Rep2	AtGen_6-1222_Cold(4ºC)-Roots-1.0h_Rep2
AJ.3.1	198	chemical	root	142		AtGen_6-5221_Genotoxicstress-Roots-1.0h_Rep1
						AtGen_6-5222_Genotoxicstress-Roots-1.0h_Rep2
AK.3.1	199	abiotic	root	139		AtGen_6-2221_Osmoticstress-Roots-1.0h_Rep1
						AtGen_6-2222_Osmoticstress-Roots-1.0h_Rep2
AL.3.1	248	abiotic	root	140		AtGen_6-3221_Saltstress-Roots-1.0h_Rep1
						AtGen_6-3222_Saltstress-Roots-1.0h_Rep2
AM.3.1	228	abiotic	root	144		AtGen_6-7221_UV-Bstress-Roots-1.0h_Rep1
						AtGen_6-7222_UV-Bstress-Roots-1.0h_Rep2
AN.3.1	198	biotic	root	145		AtGen_6-8224_Woundingstress-Roots-1.0h_Rep1
						AtGen_6-8225_Woundingstress-Roots-1.0h_Rep2
AV.3.1	232	abiotic	root	141		AtGen_6-4221_Droughtstress-Roots-1.0h_Rep1
						AtGen_6-4222_Droughtstress-Roots-1.0h_Rep2
AW.3.1	267	abiotic	root	146		AtGen_6-9221_Heatstress-Roots-1.0h_Rep1
						AtGen_6-9222_Heatstress-Roots-1.0h_Rep2
AX.3.1	159	chemical	root	143		AtGen_6-6223_Oxidativestress-Roots-1.0h_Rep1
						AtGen_6-6224_Oxidativestress-Roots-1.0h_Rep2
AI.4.1	109	abiotic	root	138	AtGen_6-0321_Control-Roots-3.0h_Rep1	AtGen_6-1321_Cold(4ºC)-Roots-3.0h_Rep1
					AtGen_6-0322_Control-Roots-3.0h_Rep2	AtGen_6-1322_Cold(4ºC)-Roots-3.0h_Rep2
AJ.4.1	221	chemical	root	142		AtGen_6-5321_Genotoxicstress-Roots-3.0h_Rep1
						AtGen_6-5322_Genotoxicstress-Roots-3.0h_Rep2
AK.4.1	242	abiotic	root	139		AtGen_6-2321_Osmoticstress-Roots-3.0h_Rep1
						AtGen_6-2322_Osmoticstress-Roots-3.0h_Rep2
AL.4.1	234	abiotic	root	140		AtGen_6-3321_Saltstress-Roots-3.0h_Rep1
						AtGen_6-3322_Saltstress-Roots-3.0h_Rep2
AM.4.1	257	abiotic	root	144		AtGen_6-7321_UV-Bstress-Roots-3.0h_Rep1
						AtGen_6-7322_UV-Bstress-Roots-3.0h_Rep2
AN.4.1	124	biotic	root	145		AtGen_6-8324_Woundingstress-Roots-3.0h_Rep1
						AtGen_6-8325_Woundingstress-Roots-3.0h_Rep2
AV.4.1	98	abiotic	root	141		AtGen_6-4321_Droughtstress-Roots-3.0h_Rep1
						AtGen_6-4322_Droughtstress-Roots-3.0h_Rep2
AW.4.1	267	abiotic	root	146		AtGen_6-9321_Heatstress-Roots-3.0h_Rep1
						AtGen_6-9322_Heatstress-Roots-3.0h_Rep2
AX.4.1	93	chemical	root	143		AtGen_6-6322_Oxidativestress-Roots-3.0h_Rep2
						AtGen_6-6323_Oxidativestress-Roots-3.0h_Rep1
AI.6.1	191	abiotic	root	138	AtGen_6-0421_Control-Roots-6.0h_Rep1	AtGen_6-1421_Cold(4ºC)-Roots-6.0h_Rep1
					AtGen_6-0422_Control-Roots-6.0h_Rep2	AtGen_6-1422_Cold(4ºC)-Roots-6.0h_Rep2
AJ..6.1	117	chemical	root	142		AtGen_6-5421_Genotoxicstress-Roots-6.0h_Rep1
						AtGen_6-5422_Genotoxicstress-Roots-6.0h_Rep2
AK.6.1	215	abiotic	root	139		AtGen_6-2421_Osmoticstress-Roots-6.0h_Rep1
						AtGen_6-2422_Osmoticstress-Roots-6.0h_Rep2
AL.6.1	278	abiotic	root	140		AtGen_6-3421_Saltstress-Roots-6.0h_Rep1
						AtGen_6-3422_Saltstress-Roots-6.0h_Rep2
AM.6.1	58	abiotic	root	144		AtGen_6-7421_UV-Bstress-Roots-6.0h_Rep1
						AtGen_6-7422_UV-Bstress-Roots-6.0h_Rep2
AN.6.1	26	biotic	root	145		AtGen_6-8423_Woundingstress-Roots-6.0h_Rep1
						AtGen_6-8424_Woundingstress-Roots-6.0h_Rep2
AV.6.1	131	abiotic	root	141		AtGen_6-4421_Droughtstress-Roots-6.0h_Rep1
						AtGen_6-4422_Droughtstress-Roots-6.0h_Rep2
AW.6.1	143	abiotic	root	146		AtGen_6-9421_Heatstress(3h)+3hrecovery-Roots-6.0h_Rep1
						AtGen_6-9422_Heatstress(3h)+3hrecovery-Roots-6.0h_Rep2
AX.6.1	3	chemical	root	143		AtGen_6-6421_Oxidativestress-Roots-6.0h_Rep1
						AtGen_6-6422_Oxidativestress-Roots-6.0h_Rep2
AI.7.1	248	abiotic	root	138	AtGen_6-0521_Control-Roots-12.0h_Rep1	AtGen_6-1521_Cold(4ºC)-Roots-12.0h_Rep1
					AtGen_6-0522_Control-Roots-12.0h_Rep2	AtGen_6-1522_Cold(4ºC)-Roots-12.0h_Rep2
AJ.7.1	181	chemical	root	142		AtGen_6-5211_Genotoxicstress-Shoots-1.0h_Rep1
						AtGen_6-5212_Genotoxicstress-Shoots-1.0h_Rep2
AK.7.1	255	abiotic	root	139		AtGen_6-2521_Osmoticstress-Roots-12.0h_Rep1
						AtGen_6-2522_Osmoticstress-Roots-12.0h_Rep2
AL.7.1	150	abiotic	root	140		AtGen_6-3521_Saltstress-Roots-12.0h_Rep1
						AtGen_6-3522_Saltstress-Roots-12.0h_Rep2
AM.7.1	35	abiotic	root	144		AtGen_6-7521_UV-Bstress-Roots-12.0h_Rep1
						AtGen_6-7522_UV-Bstress-Roots-12.0h_Rep2
AN.7.1	184	biotic	root	145		AtGen_6-8524_Woundingstress-Roots-12.0h_Rep1
						AtGen_6-8525_Woundingstress-Roots-12.0h_Rep2
AV.7.1	147	abiotic	root	141		AtGen_6-4521_Droughtstress-Roots-12.0h_Rep1
						AtGen_6-4522_Droughtstress-Roots-12.0h_Rep2
AW.7.1	226	abiotic	root	146		AtGen_6-9521_Heatstress(3h)+9hrecovery-Roots-12.0h_Rep1
						AtGen_6-9522_Heatstress(3h)+9hrecovery-Roots-12.0h_Rep2
AX.7.1	68	chemical	root	143		AtGen_6-6523_Oxidativestress-Roots-12.0h_Rep1
						AtGen_6-6524_Oxidativestress-Roots-12.0h_Rep2
AI.8.1	267	abiotic	root	138	AtGen_6-0621_Control-Roots-24.0h_Rep1	AtGen_6-1621_Cold(4ºC)-Roots-24.0h_Rep1
					AtGen_6-0622_Control-Roots-24.0h_Rep2	AtGen_6-1622_Cold(4ºC)-Roots-24.0h_Rep2
AJ.8.1	187	chemical	root	142		AtGen_6-5621_Genotoxicstress-Roots-24.0h_Rep1
						AtGen_6-5622_Genotoxicstress-Roots-24.0h_Rep2
AK.8.1	205	abiotic	root	139		AtGen_6-2621_Osmoticstress-Roots-24.0h_Rep1
						AtGen_6-2622_Osmoticstress-Roots-24.0h_Rep2
AL.8.1	262	abiotic	root	140		AtGen_6-3621_Saltstress-Roots-24.0h_Rep1
						AtGen_6-3622_Saltstress-Roots-24.0h_Rep2
AM.8.1	211	abiotic	root	144		AtGen_6-7621_UV-Bstress-Roots-24.0h_Rep1
						AtGen_6-7622_UV-Bstress-Roots-24.0h_Rep2
AN.8.1	31	biotic	root	145		AtGen_6-8621_Woundingstress-Roots-24.0h_Rep1
						AtGen_6-8622_Woundingstress-Roots-24.0h_Rep2
AV.8.1	35	abiotic	root	141		AtGen_6-4621_Droughtstress-Roots-24.0h_Rep1
						AtGen_6-4622_Droughtstress-Roots-24.0h_Rep2
AW.8.1	122	abiotic	root	146		AtGen_6-9621_Heatstress(3h)+21hrecovery-Roots-24.0h_Rep1
						AtGen_6-9622_Heatstress(3h)+21hrecovery-Roots-24.0h_Rep2
AX.8.1	77	chemical	root	143		AtGen_6-6621_Oxidativestress-Roots-24.0h_Rep1
						AtGen_6-6625_Oxidativestress-Roots-24.0h_Rep2
AI.9.1	259	abiotic	root	138		AtGen_6-1621_Cold(4ºC)-Roots-24.0h_Rep1
						AtGen_6-1622_Cold(4ºC)-Roots-24.0h_Rep2
AJ.9.1	179	chemical	root	142		AtGen_6-5621_Genotoxicstress-Roots-24.0h_Rep1
						AtGen_6-5622_Genotoxicstress-Roots-24.0h_Rep2
AK.9.1	216	abiotic	root	139		AtGen_6-2621_Osmoticstress-Roots-24.0h_Rep1
						AtGen_6-2622_Osmoticstress-Roots-24.0h_Rep2
AL.9.1	276	abiotic	root	140		AtGen_6-3621_Saltstress-Roots-24.0h_Rep1
						AtGen_6-3622_Saltstress-Roots-24.0h_Rep2
AM.9.1	201	abiotic	root	144		AtGen_6-7621_UV-Bstress-Roots-24.0h_Rep1
						AtGen_6-7622_UV-Bstress-Roots-24.0h_Rep2
AN.9.1	38	biotic	root	145		AtGen_6-8621_Woundingstress-Roots-24.0h_Rep1
						AtGen_6-8622_Woundingstress-Roots-24.0h_Rep2
AV.9.1	36	abiotic	root	141		AtGen_6-4621_Droughtstress-Roots-24.0h_Rep1
						AtGen_6-4622_Droughtstress-Roots-24.0h_Rep2
AW.9.1	118	abiotic	root	146		AtGen_6-9621_Heatstress(3h)+21hrecovery-Roots-24.0h_Rep1
						AtGen_6-9622_Heatstress(3h)+21hrecovery-Roots-24.0h_Rep2
AX.9.1	84	chemical	root	143		AtGen_6-6621_Oxidativestress-Roots-24.0h_Rep1
						AtGen_6-6625_Oxidativestress-Roots-24.0h_Rep2
AM.10.1	142	abiotic	shoot	144	AtGen_6-0711_Control-Shoots-0.25h_Rep1	AtGen_6-7711_UV-Bstress-Shoots-0.25h_Rep1
					AtGen_6-0712_Control-Shoots-0.25h_Rep2	AtGen_6-7712_UV-Bstress-Shoots-0.25h_Rep2
AN.10.1	140	biotic	shoot	145		AtGen_6-8712_Woundingstress-Shoots-0.25h_Rep2
						AtGen_6-8715_Woundingstress-Shoots-0.25h_Rep1
AV.10.1	169	abiotic	shoot	141		AtGen_6-4711_Droughtstress-Shoots-0.25h_Rep1
						AtGen_6-4712_Droughtstress-Shoots-0.25h_Rep2
AW.10.1	202	abiotic	shoot	146		AtGen_6-9711_Heatstress-Shoots-0.25h_Rep1
						AtGen_6-9712_Heatstress-Shoots-0.25h_Rep2
AI.11.1	126	abiotic	shoot	138	AtGen_6-0111_Control-Shoots-0.5h_Rep1	AtGen_6-1111_Cold(4ºC)-Shoots-0.5h_Rep1
					AtGen_6-0112_Control-Shoots-0.5h_Rep2	AtGen_6-1112_Cold(4ºC)-Shoots-0.5h_Rep2
AJ.11.1	61	chemical	shoot	142		AtGen_6-5111_Genotoxicstress-Shoots-0.5h_Rep1
						AtGen_6-5112_Genotoxicstress-Shoots-0.5h_Rep2
AK.11.1	61	abiotic	shoot	139		AtGen_6-2111_Osmoticstress-Shoots-0.5h_Rep1
						AtGen_6-2112_Osmoticstress-Shoots-0.5h_Rep2
AL.11.1	76	abiotic	shoot	140		AtGen_6-3111_Saltstress-Shoots-0.5h_Rep1
						AtGen_6-3112_Saltstress-Shoots-0.5h_Rep2
AN.11.1	198	biotic	shoot	145		AtGen_6-8111_Woundingstress-Shoots-0.5h_Rep1
						AtGen_6-8112_Woundingstress-Shoots-0.5h_Rep2
AV.11.1	155	abiotic	shoot	141		AtGen_6-4111_Droughtstress-Shoots-0.5h_Rep1
						AtGen_6-4112_Droughtstress-Shoots-0.5h_Rep2
AW.11.1	193	abiotic	shoot	146		AtGen_6-9111_Heatstress-Shoots-0.5h_Rep1
						AtGen_6-9112_Heatstress-Shoots-0.5h_Rep2
AX.11.1	12	chemical	shoot	143		AtGen_6-6111_Oxidativestress-Shoots-0.5h_Rep1
						AtGen_6-6112_Oxidativestress-Shoots-0.5h_Rep2
AI.12.1	112	abiotic	shoot	138	AtGen_6-0211_Control-Shoots-1.0h_Rep1	AtGen_6-1211_Cold(4º)-Shoots-1.0h_Rep1
					AtGen_6-0212_Control-Shoots-1.0h_Rep2	AtGen_6-1212_Cold(4ºC)-Shoots-1.0h_Rep2
AJ.12.1	29	chemical	shoot	142		AtGen_6-5211_Genotoxicstress-Shoots-1.0h_Rep1
						AtGen_6-5212_Genotoxicstress-Shoots-1.0h_Rep2
AK.12.1	148	abiotic	shoot	139		AtGen_6-2211_Osmoticstress-Shoots-1.0h_Rep1
						AtGen_6-2212_Osmoticstress-Shoots-1.0h_Rep2
AL.12.1	36	abiotic	shoot	140		AtGen_6-3211_Saltstress-Shoots-1.0h_Rep1
						AtGen_6-3212_Saltstress-Shoots-1.0h_Rep2
AM.12.1	195	abiotic	shoot	144		AtGen_6-7211_UV-Bstress-Shoots-1.0h_Rep1
						AtGen_6-7212_UV-Bstress-Shoots-1.0h_Rep2
AN.12.1	176	biotic	shoot	145		AtGen_6-8211_Woundingstress-Shoots-1.0h_Rep1
						AtGen_6-8214_Woundingstress-Shoots-1.0h_Rep2
AV.12.1	79	abiotic	shoot	141		AtGen_6-4211_Droughtstress-Shoots-1.0h_Rep1
						AtGen_6-4212_Droughtstress-Shoots-1.0h_Rep2
AW.12.1	185	abiotic	shoot	146		AtGen_6-9211_Heatstress-Shoots-1.0h_Rep1
						AtGen_6-9212_Heatstress-Shoots-1.0h_Rep2
AX.12.1	11	chemical	shoot	143		AtGen_6-6211_Oxidativestress-Shoots-1.0h_Rep1
						AtGen_6-6212_Oxidativestress-Shoots-1.0h_Rep2
AJ.13.1	68	chemical	shoot	142	AtGen_6-0311_Control-Shoots-3.0h_Rep1	AtGen_6-5311_Genotoxicstress-Shoots-3.0h_Rep1
					AtGen_6-0312_Control-Shoots-3.0h_Rep2	AtGen_6-5312_Genotoxicstress-Shoots-3.0h_Rep2
AK.13.1	233	abiotic	shoot	139		AtGen_6-2311_Osmoticstress-Shoots-3.0h_Rep1
						AtGen_6-2312_Osmoticstress-Shoots-3.0h_Rep2
AL.13.1	218	abiotic	shoot	140		AtGen_6-3311_Saltstress-Shoots-3.0h_Rep1
						AtGen_6-3312_Saltstress-Shoots-3.0h_Rep2
AM.13.1	211	abiotic	shoot	144		AtGen_6-7311_UV-Bstress-Shoots-3.0h_Rep1
						AtGen_6-7312_UV-Bstress-Shoots-3.0h_Rep2
AN.13.1	130	biotic	shoot	145		AtGen_6-8313_Woundingstress-Shoots-3.0h_Rep1
						AtGen_6-8314_Woundingstress-Shoots-3.0h_Rep2
AV.13.1	155	abiotic	shoot	141		AtGen_6-4311_Droughtstress-Shoots-3.0h_Rep1
						AtGen_6-4312_Droughtstress-Shoots-3.0h_Rep2
AW.13.1	260	abiotic	shoot	146		AtGen_6-9311_Heatstress-Shoots-3.0h_Rep1
						AtGen_6-9312_Heatstress-Shoots-3.0h_Rep2
AX.13.1	19	chemical	shoot	143		AtGen_6-6311_Oxidativestress-Shoots-3.0h_Rep1
						AtGen_6-6312_Oxidativestress-Shoots-3.0h_Rep2
AI.13.1	203	abiotic	shoot	138		AtGen_6-1311_Cold(4ºC)-Shoots-3.0h_Rep1
						AtGen_6-1312_Cold(4ºC)-Shoots-3.0h_Rep2
AI.15.1	261	abiotic	shoot	138	AtGen_6-0411_Control-Shoots-6.0h_Rep1	AtGen_6-1411_Cold(4ºC)-Shoots-6.0h_Rep1
					AtGen_6-0412_Control-Shoots-6.0h_Rep2	AtGen_6-1412_Cold(4ºC)-Shoots-6.0h_Rep2
AJ.15.1	139	chemical	shoot	142		AtGen_6-5411_Genotoxicstress-Shoots-6.0h_Rep1
						AtGen_6-5412_Genotoxicstress-Shoots-6.0h_Rep2
AK.15.1	266	abiotic	shoot	139		AtGen_6-2411_Osmoticstress-Shoots-6.0h_Rep1
						AtGen_6-2412_Osmoticstress-Shoots-6.0h_Rep2
AL.15.1	235	abiotic	shoot	140		AtGen_6-3411_Saltstress-Shoots-6.0h_Rep1
						AtGen_6-3412_Saltstress-Shoots-6.0h_Rep2
AM.15.1	275	abiotic	shoot	144		AtGen_6-7411_UV-Bstress-Shoots-6.0h_Rep1
						AtGen_6-7412_UV-Bstress-Shoots-6.0h_Rep2
AN.15.1	118	biotic	shoot	145		AtGen_6-8411_Woundingstress-Shoots-6.0h_Rep1
						AtGen_6-8412_Woundingstress-Shoots-6.0h_Rep2
AV.15.1	161	abiotic	shoot	141		AtGen_6-4411_Droughtstress-Shoots-6.0h_Rep1
						AtGen_6-4412_Droughtstress-Shoots-6.0h_Rep2
AW.15.1	226	abiotic	shoot	146		AtGen_6-9411_Heatstress(3h)+3hrecovery-Shoots-6.0h_Rep1
						AtGen_6-9412_Heatstress(3h)+3hrecovery-Shoots-6.0h_Rep2
AX.15.1	74	chemical	shoot	143		AtGen_6-6411_Oxidativestress-Shoots-6.0h_Rep1
						AtGen_6-6412_Oxidativestress-Shoots-6.0h_Rep2
AI.16.1	294	abiotic	shoot	138	AtGen_6-0511_Control-Shoots-12.0h_Rep1	AtGen_6-1511_Cold(4ºC)-Shoots-12.0h_Rep1
					AtGen_6-0512_Control-Shoots-12.0h_Rep2	AtGen_6-1512_Cold(4ºC)-Shoots-12.0h_Rep2
AJ.16.1	167	chemical	shoot	142		AtGen_6-5511_Genotoxicstress-Shoots-12.0h_Rep1
						AtGen_6-5512_Genotoxicstress-Shoots-12.0h_Rep2
AL.16.1	179	abiotic	shoot	140		AtGen_6-3511_Saltstress-Shoots-12.0h_Rep1
						AtGen_6-3512_Saltstress-Shoots-12.0h_Rep2
AM.16.1	254	abiotic	shoot	144		AtGen_6-7511_UV-Bstress-Shoots-12.0h_Rep1
						AtGen_6-7512_UV-Bstress-Shoots-12.0h_Rep2
AN.16.1	189	biotic	shoot	145		AtGen_6-8511_Woundingstress-Shoots-12.0h_Rep1
						AtGen_6-8512_Woundingstress-Shoots-12.0h_Rep2
AV.16.1	133	abiotic	shoot	141		AtGen_6-4511_Droughtstress-Shoots-12.0h_Rep1
						AtGen_6-4512_Droughtstress-Shoots-12.0h_Rep2
AW.16.1	135	abiotic	shoot	146		AtGen_6-9511_Heatstress(3h)+9hrecovery-Shoots-12.0h_Rep1
						AtGen_6-9512_Heatstress(3h)+9hrecovery-Shoots-12.0h_Rep2
AX.16.1	118	chemical	shoot	143		AtGen_6-6511_Oxidativestress-Shoots-12.0h_Rep1
						AtGen_6-6512_Oxidativestress-Shoots-12.0h_Rep2
AI.17.1	304	abiotic	shoot	138	AtGen_6-0611_Control-Shoots-24.0h_Rep1	AtGen_6-1611_Cold(4ºC)-Shoots-24.0h_Rep1
					AtGen_6-0612_Control-Shoots-24.0h_Rep2	AtGen_6-1612_Cold(4ºC)-Shoots-24.0h_Rep2
AJ.17.1	112	chemical	shoot	142		AtGen_6-5611_Genotoxicstress-Shoots-24.0h_Rep1
						AtGen_6-5612_Genotoxicstress-Shoots-24.0h_Rep2
AK.17.1	253	abiotic	shoot	139		AtGen_6-2611_Osmoticstress-Shoots-24.0h_Rep1
						AtGen_6-2612_Osmoticstress-Shoots-24.0h_Rep2
AL.17.1	288	abiotic	shoot	140		AtGen_6-3611_Saltstress-Shoots-24.0h_Rep1
						AtGen_6-3612_Saltstress-Shoots-24.0h_Rep2
AM.17.1	210	abiotic	shoot	144		AtGen_6-7611_UV-Bstress-Shoots-24.0h_Rep1
						AtGen_6-7612_UV-Bstress-Shoots-24.0h_Rep2
AN.17.1	98	biotic	shoot	145		AtGen_6-8611_Woundingstress-Shoots-24.0h_Rep1
						AtGen_6-8612_Woundingstress-Shoots-24.0h_Rep2
AV.17.1	116	abiotic	shoot	141		AtGen_6-4611_Droughtstress-Shoots-24.0h_Rep1
						AtGen_6-4612_Droughtstress-Shoots-24.0h_Rep2
AW.17.1	97	abiotic	shoot	146		AtGen_6-9611_Heatstress(3h)+21hrecovery-Shoots-24.0h_Rep1
						AtGen_6-9612_Heatstress(3h)+21hrecovery-Shoots-24.0h_Rep2
AX.17.1	10	chemical	shoot	143		AtGen_6-6611_Oxidativestress-Shoots-24.0h_Rep1
						AtGen_6-6612_Oxidativestress-Shoots-24.0h_Rep2
BB.1.1	161	abiotic	shoot	124	AtGen_D-24_2-WL_REP2_ATH1	AtGen_D-21_2-BL_REP2_ATH1
					AtGen_D-40_3-WL_REP3_ATH1	AtGen_D-37_3-BL_REP3_ATH1
					AtGen_D-8_1-WL_REP1_ATH1	AtGen_D-5_1-BL_REP1_ATH1
BB.1.2	475	abiotic	shoot	124		AtGen_D-18_2-FL_REP2_ATH1
						AtGen_D-2_1-FL_REP1_ATH1
						AtGen_D-34_3-FL_REP3_ATH1
BB.1.3	170	abiotic	shoot	124		AtGen_D-20_2-RL_REP2_ATH1
						AtGen_D-36_3-RL_REP3_ATH1
						AtGen_D-4_1-RL_REP1_ATH1
BB.2.1	5	abiotic	shoot	124	AtGen_D-16_1-WS_REP1_ATH1	AtGen_D-13_1-BS_REP1_ATH1
					AtGen_D-32_2-WS_REP2_ATH1	AtGen_D-29_2-BS_REP2_ATH1
					AtGen_D-48_3-WS_REP3_ATH1	AtGen_D-45_3-BS_REP3_ATH1
BB.2.2	60	abiotic	shoot	124		AtGen_D-10_1-FS_REP1_ATH1
						AtGen_D-26_2-FS_REP2_ATH1
						AtGen_D-42_3-FS_REP3_ATH1
BB.2.3	30	abiotic	shoot	124		AtGen_D-12_1-RS_REP1_ATH1
						AtGen_D-28_2-RS_REP2_ATH1
						AtGen_D-44_3-RS_REP3_ATH1
BB.2.4	37	abiotic	shoot	124		AtGen_D-14_1-AS_REP1_ATH1
						AtGen_D-30_2-AS_REP2_ATH1
						AtGen_D-46_3-AS_REP3_ATH1
BB.3.1	1816	abiotic	shoot	124	AtGen_D-1_1-DL_REP1_ATH1	AtGen_D-24_2-WL_REP2_ATH1
					AtGen_D-17_2-DL_REP2_ATH1	AtGen_D-40_3-WL_REP3_ATH1
					AtGen_D-25_2-DS_REP2_ATH1	AtGen_D-8_1-WL_REP1_ATH1
					AtGen_D-31_2-US_REP2_ATH1
					AtGen_D-33_3-DL_REP3_ATH1
					AtGen_D-41_3-DS_REP3_ATH1
					AtGen_D-9_1-DS_REP1_ATH1
BB.3.2	532	abiotic	shoot	124		AtGen_D-16_1-WS_REP1_ATH1
						AtGen_D-32_2-WS_REP2_ATH1
						AtGen_D-48_3-WS_REP3_ATH1
BB.3.3	656	abiotic	shoot	124		AtGen_D-19_2-PL_REP2_ATH1
						AtGen_D-3_1-PL_REP1_ATH1
						AtGen_D-35_3-PL_REP3_ATH1
BB.3.4	240	abiotic	shoot	124		AtGen_D-11_1-PS_REP1_ATH1
						AtGen_D-27_2-PS_REP2_ATH1
						AtGen_D-43_3-PS_REP3_ATH1
BB.3.5	630	abiotic	shoot	124		AtGen_D-38_3-AL_REP3_ATH1
						AtGen_D-6_1-AL_REP1_ATH1
						AtGen_D-22_2-AL_REP2_ATH1
BB.3.6	433	abiotic	shoot	124		AtGen_D-47_3-US_REP3_ATH1
						AtGen_D-15_1-US_REP1_ATH1
BB.3.7	1488	abiotic	shoot	124		AtGen_D-39_3-UL_REP3_ATH1
						AtGen_D-7_1-UL_REP1_ATH1
						AtGen_D-23_2-UL_REP2_ATH1
BM.1.1	51	biotic	shoot	168	2503	2527
					2798	2789
BM.1.2	60	biotic	shoot	168		2510
						2786
BM.1.3	66	biotic	shoot	168		2512
						2783
BM.1.4	20	biotic	shoot	168		2505
						2795
BM.1.5	20	biotic	shoot	168		2507
						2792
BM.2.1	145	biotic	shoot	168	2527	2508
					2789	2790
BM.2.2	105	biotic	shoot	168		2528
						2791
BM.3.1	154	biotic	shoot	168	2510	2509
					2786	2787
BM.3.2	180	biotic	shoot	168		2526
						2788
BM.4.1	24	biotic	shoot	168	2512	2511
					2783	2784
BM.4.2	27	biotic	shoot	168		2525
						2785
BM.5.1	64	biotic	shoot	168	2505	2504
					2795	2796
BM.5.2	2	biotic	shoot	168		2530
						2797
BM.6.1	23	biotic	shoot	168	2507	2529
					2792	2794
BM.6.2	72	biotic	shoot	168		2506
						2793
BN.1.1	177	chemical	whole plant	51	McCormac_1-2_wildtype-Contrl_Rep1_ATH1	McCormac_1-1_wildtype-NFtreated_Rep1_ATH1
					McCormac_1-5_wildtype-Contrl_Rep2_ATH1	McCormac_1-4_wildtype-NFtreated_Rep2_ATH1
BN.2.1	223	abiotic	whole plant	89	McCormac_2-2_wildtype-Dpretreated_Rep1_ATH1	McCormac_2-1_wildtype-Frprecon_Rep1_ATH1
					McCormac_2-6_wildtype-Dpretreated_Rep2_ATH1	McCormac_2-5_wildtype-Frprecon_Rep2_ATH1
BN.3.1	81	mutant	whole plant	51	McCormac_1-1_wildtype-NFtreated_Rep1_ATH1	McCormac_1-3_mutant-NFtreated_Rep1_ATH1
					McCormac_1-4_wildtype-NFtreated_Rep2_ATH1	McCormac_1-6_mutant-NFtreated_Rep2_ATH1
BN.4.1	238	mutant	whole plant	89	McCormac_2-1_wildtype-Frprecon_Rep1_ATH1	McCormac_2-3_gun-mutant-Frprecon_Rep1_ATH1
					McCormac_2-5_wildtype-Frprecon_Rep2_ATH1	McCormac_2-7_gun-mutant-Frprecon_Rep2_ATH1
BN.2.2	140	mutant	whole plant	89	McCormac_2-2_wildtype-Dpretreated_Rep1_ATH1	McCormac_2-4_gun-mutant-Dpretreated_Rep1_ATH1
					McCormac_2-6_wildtype-Dpretreated_Rep2_ATH1	McCormac_2-8_gun-mutant-Dpretreated_Rep2_ATH1
BP.1.1	95	mutant	inflorescence	74	Davies_A-1-DAVIE-CON_REP1	Davies_A-3-DAVIE-T13_REP1
					Davies_A-2-DAVIE-CON_REP2	Davies_A-4-DAVIE-T13_REP2
BP.1.2	21	mutant	inflorescence	74		Davies_A-5-DAVIE-T14_REP1
						Davies_A-6-DAVIE-T14_REP2
BP.1.3	135	mutant	inflorescence	74		Davies_A-7-DAVIE-HET_REP1
						Davies_A-8-DAVIE-HET_REP2
BQ.1.1	125	mutant	shoot	25	Pickett_1-3_wild-type_Rep1_ATH1	Pickett_1-1_ADD3_Rep1_ATH1
					Pickett_1-4_wild-type_Rep2_ATH1	Pickett_1-2_ADD3_Rep2_ATH1
BR.1.1	20	mutant	root	76	Hampton_1-1_ws2_Rep1_ATH1	Hampton_1-10_akt1_Rep3_ATH1
					Hampton_1-5_ws2_Rep2_ATH1	Hampton_1-2_akt1_Rep1_ATH1
					Hampton_1-9_ws2_Rep3_ATH1	Hampton_1-6_akt1_Rep2_ATH1
BR.1.2	48	mutant	root	76		Hampton_1-12_cngc1_Rep3_ATH1
						Hampton_1-4_cngc1_Rep1_ATH1
						Hampton_1-8_cngc1_Rep2_ATH1
BR.1.3	633	mutant	root	76		Hampton_1-11_cngc4_Rep3_ATH1
						Hampton_1-3_cngc4_Rep1_ATH1
						Hampton_1-7_cngc4_Rep2_ATH1
BY.1.1	723	hormone	shoot	32	Millenaar_A1-MILL-AIR-REP1	Millenaar_A2-MILL-ETH-REP1
					Millenaar_A1-MILL-AIR-REP2	Millenaar_A2-MILL-ETH-REP2
					Millenaar_A4-MILL-AIR-REP3	Millenaar_A5-MILL-ETH-REP3
BY.1.2	634	abiotic	shoot	32		Millenaar_A3-MILL-LL-REP1
						Millenaar_A3-MILL-LL-REP2
						Millenaar_A6-MILL-LL-REP3
BZ.1.1	2006	tissue	seed	69	Finch-Savage_1-5_Non-dormant_Rep1_ATH1	Finch-Savage_1-1_Primary-dormant_Rep1_ATH1
					Finch-Savage_1-6_Non-dormant_Rep2_ATH1	Finch-Savage_1-13_Primary-dormant-imbibition_Rep1_ATH1
					Finch-Savage_1-7_Non-dormant_Rep3_ATH1	Finch-Savage_1-14_Primary-dormant-imbibition_Rep2_ATH1
					Finch-Savage_1-8_Non-dormant_Rep4_ATH1	Finch-Savage_1-15_Primary-dormant-imbibition_Rep3_ATH1
						Finch-Savage_1-16_Primary-dormant-imbibition_Rep4_ATH1
						Finch-Savage_1-3_Primary-dormant_Rep3_ATH1
						Finch-Savage_1-4_Primary-dormant_Rep4_ATH1
CB.1.1	279	abiotic	shoot	70	Warren-00f-A-21_REP1	Warren-03f-A-23_REP1
					Warren-00f-A-22_REP2	Warren-03f-A-24_REP2
CB.1.2	281	abiotic	shoot	70		Warren-24f-A-25_REP1
						Warren-24f-A-26_REP2
CB.2.1	23	mutant	shoot	70	Warren-wildtype-cold-A-10_REP2	Warren-sf3-cold-A-13_REP1
					Warren-wildtype-cold-A-9_REP1	Warren-sf3-cold-A-14_REP2
CB.2.2	5	mutant	shoot	70		Warren-sf6-cold-A-11_REP1
						Warren-sf6-cold-A-12_REP2
CB.2.3	65	mutant	shoot	70		Warren-sf2-cold-A-15_REP1
						Warren-sf2-cold-A-16_REP2
CE.1.1	0	mutant	shoot	24	Bramke_A1-warre-WTC	Bramke_A3-warre-S6C
					Bramke_A2-warre-WTW	Bramke_A4-warre-S6W
CE.1.2	0	mutant	shoot	24		Bramke_A5-warre-S2C
						Bramke_A6-warre-S2W
CI.1.1	403	mutant	whole plants	44	cornah-wtc_SLD_REP1	cornah-msc_SLD_REP1
					cornah-wtc_SLD_REP2	cornah-msc_SLD_REP2
					cornah-wtc_SLD_REP3	cornah-msc_SLD_REP3
CI.1.2	1192	mutant	whole plants	44		Cornah_A2-cornah-irv_SLD_REP2
						Cornah_A2-cornah-irv_SLD_REP3
						Cornah_A2-cornah-irvl_SLD_REP1
CI.1.3	1260	mutant	whole plant	44		Cornah_A1-cornah-icl_SLD_REP1
						Cornah_A1-cornah-icl_SLD_REP2
						Cornah_A1-cornah-icl_SLD_REP3
CI.2.1	314	mutant	whole plant	44	Cornah_A4-cornah-wsx_SLD_REP1	Cornah_A3-cornah-msx_SLD_REP1
					Cornah_A4-cornah-wsx_SLD_REP2	Cornah_A3-cornah-msx_SLD_REP2
					Cornah_A4-cornah-wsx_SLD_REP3	Cornah_A3-cornah-msx_SLD_REP3
CJ.1.1	514	mutant	shoot	102	Hammond_2-1_Col2wildtype_Rep1_ATH1	Hammond_2-2_pho1mutant_Rep1_ATH1
					Hammond_2-3_Col2wildtype_Rep2_ATH1	Hammond_2-4_pho1mutant_Rep2_ATH1
					Hammond_2-5_Col2wildtype_Rep3_ATH1	Hammond_2-6_pho1mutant_Rep3_ATH1
CN.1.1	206	abiotic	whole plant	108	Edwards_1-2_30hr_Rep1_ATH1	Edwards_1-12_70hr_Rep1_ATH1
					Edwards_1-8_54hr_Rep1_ATH1	Edwards_1-6_46hr_Rep1_ATH1
CQ.1.1	436	abiotic	shoot	29	Heggie_1-1_C24-ambientCO2-guard-cell-(CAG)_Rep1_ATH1	Heggie_1-2_C24-elevatedCO2-guardcell_(CEG)_Rep1_ATH1
					Heggie_1-10_C24-ambientCO2-leaf-(CWF)_Rep3_ATH1	Heggie_1-6_C24-elevatedCO2-leaf-(CEW)_Rep1_ATH1
					Heggie_1-11_C24-ambientCO2-guard-cell-(CGC)_Rep2_ATH1
					Heggie_1-12_C24-ambientCO2-guard-cell-(CGL)_Rep3_ATH1
					Heggie_1-5_C24-ambientCO2-leaf-(CAW)_Rep1_ATH1
					Heggie_1-9_C24-ambientCO2-leaf-(CWL)_Rep2_ATH1
CQ.2.1	9	mutant	shoot	29	Heggie_1-2_C24-elevatedCO2-guardcell_(CEG)_Rep1_ATH1	Heggie_1-4_HIC-elevatedCO2-guard-cell-(HEG)_Rep1_ATH1
					Heggie_1-6_C24-elevatedCO2-leaf-(CEW)_Rep1_ATH1	Heggie_1-8_HIC-elevatedCO2-leaf-(HEW)_Rep1_ATH1
CQ.2.2	495	mutant	shoot	29	Heggie_1-1_C24-ambientCO2-guard-cell-(CAG)_Rep1_ATH1	Heggie_1-3_HIC-ambientCO2-guard-cell-(HAG)_Rep1_ATH1
					Heggie_1-10_C24-ambientCO2-leaf-(CWF)_Rep3_ATH1	Heggie_1-7_HIC-ambientCO2-leaf-(HAW)_Rep1_ATH1
					Heggie_1-11_C24-ambientCO2-guard-cell-(CGC)_Rep2_ATH1
					Heggie_1-12_C24-ambientCO2-guard-cell-(CGL)_Rep3_ATH1
					Heggie_1-5_C24-ambientCO2-leaf-(CAW)_Rep1_ATH1
					Heggie_1-9_C24-ambientCO2-leaf-(CWL)_Rep2_ATH1
CQ.3.1	274	tissue	shoot	29	Heggie_1-1_C24-ambientCO2-guard-cell-(CAG)_Rep1_ATH1	Heggie_1-10_C24-ambientCO2-leaf-(CWF)_Rep3_ATH1
					Heggie_1-11_C24-ambientCO2-guard-cell-(CGC)_Rep2_ATH1	Heggie_1-5_C24-ambientCO2-leaf-(CAW)_Rep1_ATH1
					Heggie_1-12_C24-ambientCO2-guard-cell-(CGL)_Rep3_ATH1	Heggie_1-9_C24-ambientCO2-leaf-(CWL)_Rep2_ATH1
CT.1.1	617	nutrient	whole plant	14	Campb-317-Col0-Suc-Rep1	Campb-320-Col0-noSuc-Rep1
					Campb-318-Col0-Suc-Rep2	Campb-321-Col0-noSuc-Rep2
					Campb-319-Col0-Suc-Rep3	Campb-322-Col0-noSuc-Rep3
CT.1.2	329	mutant	whole plant	14		Campb-329-MYB61oe-Suc-Rep1
						Campb-330-MYB61oe-Suc-Rep2
						Campb-331-MYB61oe-Suc-Rep3
CT.1.3	168	mutant	whole plant	14		Campb-323-MYB61-Suc-Rep1
						Campb-324-MYB61-Suc-Rep2
						Campb-325-MYB61-Suc-Rep3
CT.2.1	433	mutant	whole plant	14	Campb-320-Col0-noSuc-Rep1	Campb-332-MYB61oe-noSuc-Rep1
					Campb-321-Col0-noSuc-Rep2	Campb-333-MYB61oe-noSuc-Rep2
					Campb-322-Col0-noSuc-Rep3	Campb-334-MYB61oe-noSuc-Rep3
CT.2.2	417	mutant	whole plant	14		Campb-326-MYB61-noSuc-Rep1
						Campb-327-MYB61-noSuc-Rep2
						Campb-328-MYB61-noSuc-Rep3
CU.1.1	1311	tissue	shoot	92	Dubos_A-10-wth_Rep1	Dubos_A-1-wtx_Rep1
					Dubos_A-10-wth_Rep2	Dubos_A-1-wtx_Rep2
					Dubos_A-10-wth_Rep3	Dubos_A-1-wtx_Rep3
CU.1.2	1247	tissue	shoot	92		Dubos_A-2-wtc_Rep1
						Dubos_A-2-wtc_Rep2
						Dubos_A-2-wtc_Rep3
CU.1.4	1336	mutant	shoot	92		Dubos_A-11-mxh_Rep1
						Dubos_A-11-mxh_Rep2
						Dubos_A-11-mxh_Rep3
CU.2.1	1101	mutant	shoot	92	Dubos_A-7-wlh_Rep1	Dubos_A-9-aah_Rep1
					Dubos_A-7-wlh_Rep2	Dubos_A-9-aah_Rep2
					Dubos_A-7-wlh_Rep3	Dubos_A-9-aah_Rep3
CU.2.2	714	mutant	shoot	92		Dubos_A-8-aih_Rep1
						Dubos_A-8-aih_Rep2
						Dubos_A-8-aih_Rep3
CU.3.1	296	mutant	shoot	92	Dubos_A-1-wtx_Rep1	Dubos_A-5-5kx_Rep1
					Dubos_A-1-wtx_Rep2	Dubos_A-5-5kx_Rep2
					Dubos_A-1-wtx_Rep3	Dubos_A-5-5kx_Rep3
CU.4.1	1214	mutant	shoot	92	Dubos_A-2-wtc_Rep1	Dubos_A-6-5kc_Rep1
					Dubos_A-2-wtc_Rep2	Dubos_A-6-5kc_Rep2
					Dubos_A-2-wtc_Rep3	Dubos_A-6-5kc_Rep3
CU.4.2	377	mutant	shoot	92		Dubos_A-4-6kc_Rep1
						Dubos_A-4-6kc_Rep2
						Dubos_A-4-6kc_Rep3
CV.1.1	296	chemical	cell culture	77	Diamond_A-1-Diamo-met_SLD	Diamond_A-1-Diamo-fum_SLD
					Diamond_A-2-Diamo-met_SLD	Diamond_A-2-Diamo-fum_SLD
					Diamond_A-3-Diamo-met_SLD	Diamond_A-3-Diamo-fum_SLD
					Diamond_A-4-Diamo-met_SLD	Diamond_A-4-Diamo-fum_SLD
CW.1.1	239	biotic	shoot	59	A-1-Torres-MgCl2_2hr_Rep1	A-4-Torres-Hrp_2hr_Rep1
					A-2-Torres-MgCl2_2hr_Rep2	A-5-Torres-Hrp_2hr_Rep2
					A-3-Torres-MgCl2_2hr_Rep3	A-6-Torres-Hrp_2hr_Rep3
CW.2.1	166	biotic	shoot	59	A-7-Torres-MgCl2_4hr_Rep1	A-13-Torres-DC3000_4hr_Rep1
					A-8-Torres-MgCl2_4hr_Rep2	A-14-Torres-DC3000_4hr_Rep2
					A-9-Torres-MgCl2_4hr_Rep3	A-14-Torres-DC3000_4hr_Rep3
CW.2.2	618	biotic	shoot	59		A-16-Torres-AvrRpm1_4hr_Rep1
						A-17-Torres-AvrRpm1_4hr_Rep2
						A-18-Torres-AvrRpm1_4hr_Rep3
CW.2.3	207	biotic	shoot	59		A-10-Torres-Hrp_4hr_Rep1
						A-11-Torres-Hrp_4hr_Rep2
						A-12-Torres-Hrp_4hr_Rep3
CW.3.1	607	biotic	shoot	59	A-22-Torres-MgCl2_12hr_Rep1	A-25-Torres-DC3000_12hr_Rep1
					A-23-Torres-MgCl2_12hr_Rep2	A-26-Torres-DC3000_12hr_Rep2
					A-24-Torres-MgCl2_12hr_Rep3
CW.3.2	1332	biotic	shoot	59		A-28-Torres-Hrp_12hr_Rep1
						A-30-Torres-Hrp_12hr_Rep3
						A-29-Torres-Hrp_12hr_Rep2
CX.1.1	148	mutant	whole plant	66	Greville_A-01-grevi-CC1_SLD	Greville_A-04-grevi-AC1_SLD
					Greville_A-02-grevi-CC2_SLD	Greville_A-06-grevi-AC3_SLD
					Greville_A-03-grevi-CC3_SLD	Greville_A-05-grevi-AC2_SLD
CX.2.1	1274	nutrient	whole plant	66	Greville_A-04-grevi-AC1_SLD	Greville_A-11-grevi-AT2_SLD
					Greville_A-06-grevi-AC3_SLD	Greville_A-12-grevi-AT3_SLD
					Greville_A-05-grevi-AC2_SLD	Greville_A-10-grevi-AT1_SLD
CX.2.3	190	mutant	whole plant	66	Greville_A-07-grevi-CT1_SRC	Greville_A-11-grevi-AT2_SLD
					Greville_A-08-grevi-CT2_SRC	Greville_A-12-grevi-AT3_SLD
					Greville_A-09-grevi-CT3_SRC	Greville_A-10-grevi-AT1_SLD
CY.1.1	954	tissue	seed	61	Carrera Begua_1-1_lar_Rep1_ATH1	Carrera Begua_1-10_ido_Rep2_ATH1
					Carrera Begua_1-8_lar_Rep2_ATH1	Carrera Begua_1-11_ido_Rep3_ATH1
					Carrera Begua_1-9_lar_Rep3_ATH1	Carrera Begua_1-2_ido_Rep1_ATH1
CY.2.1	39	mutant	seed	61	Carrera Begua_1-10_ido_Rep2_ATH1	Carrera Begua_1-12_aba_Rep2_ATH1
					Carrera Begua_1-11_ido_Rep3_ATH1	Carrera Begua_1-13_aba_Rep3_ATH1
					Carrera Begua_1-2_ido_Rep1_ATH1	Carrera Begua_1-3_aba_Rep1_ATH1
CY.2.2	36	mutant	seed	61		Carrera Begua_1-14_abi1_Rep2_ATH1
						Carrera Begua_1-15_abi1-Rep3_ATH1
						Carrera Begua_1-4_abi1_Rep1_ATH1
CY.2.3	629	mutant	seed	61		Carrera Begua_1-16_abi3_Rep2_ATH1
						Carrera Begua_1-17_abi3_Rep3_ATH1
						Carrera Begua_1-5_abi3_Rep1_ATH1
CY.2.4	572	mutant	seed	61		Carrera Begua_1-18_fus_Rep2_ATH1
						Carrera Begua_1-19_fus_Rep3_ATH1
						Carrera Begua_1-6_fus_Rep1_ATH1
CY.2.5	2	mutant	seed	61		Carrera Begua_1-20_rdo_Rep2_ATH1
						Carrera Begua_1-21_rdo_Rep3_ATH1
						Carrera Begua_1-7_rdo_Rep1_ATH1
DE.1.1	485	mutant	shoot	65	Wheeler-w05_SLD_Rep2	Wheeler-a05_SLD_Rep3
					Wheeler-w5_SLD_Rep3	Wheeler-a5_SLD_Rep2
					Wheeler-w05_SLD_Rep1	Wheeler-a05_SLD_Rep1
DE.2.1	281	mutant	shoot	65	Wheeler-w14_SLD_Rep1	Wheeler-a14_SLD_Rep2
					Wheeler-w14_SLD_Rep2	Wheeler-a14_SLD_Rep3
					Wheeler-w14_SLD_Rep3
DH.1.1	449	abiotic	shoot	158	Quick_A2_1-2hr_Rep1_ATH1	Quick_A30_3-2hr_Rep2_ATH1
					Quick_A28_1-2hr_Rep2_ATH1	Quick_A4_3-2hr_Rep1_ATH1
					Quick_A54_1-2hr_Rep3_ATH1	Quick_A56_3-2hr_Rep3_ATH1
					Quick_A80_1-2hr_Rep4_ATH1	Quick_A82_3-2hr_Rep4_ATH1
DH.1.2	22	abiotic	shoot	157		Quick_A29_2-2hr_Rep2_ATH1
						Quick_A3_2-2hr_Rep1_ATH1
						Quick_A55_2-2hr_Rep3_ATH1
						Quick_A81_2-2hr_Rep4_ATH1
DH.1.3	350	abiotic	shoot	159		Quick_A31_4-2hr_Rep2_ATH1
						Quick_A5_4-2hr_Rep1_ATH1
						Quick_A57_4-2hr_Rep3_ATH1
						Quick_A83_4-2hr_Rep4_ATH1
DH.2.1	574	abiotic	shoot	158	Quick_A32_1-4hr-Rep2_ATH1	Quick_A34_3-4hr-Rep2_ATH1
					Quick_A58_1-4hr-Rep3_ATH1	Quick_A60_3-4hr-Rep3_ATH1
					Quick_A6_1-4hr-Rep1_ATH1	Quick_A8_3-4hr-Rep1_ATH1
					Quick_A84_1-4hr-Rep4_ATH1	Quick_A86_3-4hr-Rep4_ATH1
DH.2.2	11	abiotic	shoot	157		Quick_A33_2-4hr-Rep2_ATH1
						Quick_A59_2-4hr-Rep3_ATH1
						Quick_A7_2-4hr-Rep1_ATH1
						Quick_A85_2-4hr-Rep4_ATH1
DH.2.3	401	abiotic	shoot	158		Quick_A35_4-4hr-Rep2_ATH1
						Quick_A61_4-4hr-Rep3_ATH1
						Quick_A87_4-4hr-Rep4_ATH1
						Quick_A9_3-4hr-Rep1_ATH1
DH.3.1	623	abiotic	shoot	158	Quick_A10_1-12hr_Rep1_ATH1	Quick_A12_3-12hr_Rep1_ATH1
					Quick_A36_1-12hr_Rep2_ATH1	Quick_A38_3-12hr_Rep2_ATH1
					Quick_A62_1-12hr_Rep3_ATH1	Quick_A64_3-12hr_Rep3_ATH1
					Quick_A88_1-12hr_Rep4_ATH1	Quick_A90_3-12hr_Rep4_ATH1
DH.3.2	8	abiotic	shoot	157		Quick_A11_2-12hr_Rep1_ATH1
						Quick_A37_2-12hr_Rep2_ATH1
						Quick_A63_2-12hr_Rep3_ATH1
						Quick_A89_2-12hr_Rep4_ATH1
DH.3.3	453	abiotic	shoot	159		Quick_A13_4-12hr_Rep1_ATH1
						Quick_A39_4-12hr_Rep2_ATH1
						Quick_A65_4-12hr_Rep3_ATH1
						Quick_A91_4-12hr_Rep4_ATH1
DH.4.1	53	abiotic	shoot	158	Quick_A14_1-24hr_Rep1_ATH1	Quick_A14_1-24hr_Rep1_ATH1
					Quick_A40_1-24hr_Rep2_ATH1	Quick_A40_1-24hr_Rep2_ATH1
					Quick_A66_1-24hr_Rep3_ATH1	Quick_A68_3-24hr_Rep3_ATH1
					Quick_A92_1-24hr_Rep4_ATH1	Quick_A96_1-48hr_Rep4_ATH1
DH.4.2	21	abiotic	shoot	157		Quick_A15_2-24hr_Rep1_ATH1
						Quick_A41_2-24hr_Rep2_ATH1
						Quick_A67_2-24hr_Rep3_ATH1
						Quick_A93_2-24hr_Rep4_ATH1
DH.4.3	78	abiotic	shoot	158		Quick_A17_3-24hr_Rep1_ATH1
						Quick_A43_4-24hr_Rep2_ATH1
						Quick_A69_4-24hr_Rep3_ATH1
						Quick_A95_4-24hr_Rep4_ATH1
DH.4.4	1063	tissue	shoot	156		Quick_A105_1-24hr_Rep1m_ATH1
						Quick_A109_1-24hr_Rep2m_ATH1
DH.5.1	1118	tissue	shoot	159	Quick_A43_4-24hr_Rep2_ATH1	Quick_A108_4-24hr_Rep1m_ATH1
					Quick_A17_3-24hr_Rep1_ATH1	Quick_A112_4-24hr_Rep2m_ATH1
					Quick_A69_4-24hr_Rep3_ATH1
					Quick_A95_4-24hr_Rep4_ATH1
DH.6.1	1052	tissue	shoot	157	Quick_A15_2-24hr_Rep1_ATH1	Quick_A106_2-24hr_Rep1m_ATH1
					Quick_A41_2-24hr_Rep2_ATH1	Quick_A110_2-24hr_Rep2m_ATH1
					Quick_A67_2-24hr_Rep3_ATH1
					Quick_A93_2-24hr_Rep4_ATH1
DH.7.1	1164	tissue	shoot	158	Quick_A16_3-24hr_Rep1_ATH1	Quick_A107_3-24hr_Rep1m_ATH1
					Quick_A42_3-24hr_Rep2_ATH1	Quick_A111_3-24hr_Rep2m_ATH1
					Quick_A68_3-24hr_Rep3_ATH1
					Quick_A94_3-24hr_Rep4_ATH1
DH.8.1	157	abiotic	shoot	158	Quick_A18_1-48hr_Rep1_ATH1	Quick_A20_3-48hr_Rep1_ATH1
					Quick_A44_1-48hr_Rep2_ATH1	Quick_A46_3-48hr_Rep2_ATH1
					Quick_A70_1-48hr_Rep3_ATH1	Quick_A72_3-48hr_Rep3_ATH1
					Quick_A96_1-48hr_Rep4_ATH1	Quick_A98_3-48hr_Rep4_ATH1
DH.8.2	88	abiotic	shoot	157		Quick_A19_2-48hr_Rep1_ATH1
						Quick_A45_2-48hr_Rep2_ATH1
						Quick_A71_2-48hr_Rep3_ATH1
						Quick_A97_2-48hr_Rep4_ATH1
DH.8.3	113	abiotic	shoot	157		Quick_A21_4-48hr_Rep1_ATH1
						Quick_A47_4-48hr_Rep2_ATH1
						Quick_A73_4-48hr_Rep3_ATH1
						Quick_A99_4-48hr_Rep4_ATH1
DH.9.1	76	abiotic	shoot	158	Quick_A100_1-96hr_Rep4_ATH1	Quick_A24_3-96hr_Rep1_ATH1
					Quick_A22_1-96hr_Rep1_ATH1	Quick_A102_3-96hr_Rep4_ATH1
					Quick_A48_1-96hr_Rep2_ATH1	Quick_A50_3-96hr_Rep2_ATH1
					Quick_A74_1-96hr_Rep3_ATH1	Quick_A76_3-96hr_Rep3_ATH1
DH.9.2	32	abiotic	shoot	157		Quick_A101_2-96hr_Rep4_ATH1
						Quick_A23_2-96hr_Rep1_ATH1
						Quick_A49_2-96hr_Rep2_ATH1
						Quick_A75_2-96hr_Rep3_ATH1
DH.9.3	111	abiotic	shoot	159		Quick_A103_4-96hr_Rep4_ATH1
						Quick_A25_4-96hr_Rep1_ATH1
						Quick_A51_4-96hr_Rep2_ATH1
						Quick_A77_4-96hr_Rep3_ATH1
DH.10.1	152	abiotic	shoot	158	Quick_A105_1-24hr_Rep1m_ATH1	Quick_A107_3-24hr_Rep1m_ATH1
					Quick_A109_1-24hr_Rep2m_ATH1	Quick_A111_3-24hr_Rep2m_ATH1
DH.10.2	6	abiotic	shoot	157		Quick_A106_2-24hr_Rep1m_ATH1
						Quick_A110_2-24hr_Rep2m_ATH1
DH.10.3	149	abiotic	shoot	159		Quick_A108_4-24hr_Rep1m_ATH1
						Quick_A112_4-24hr_Rep2m_ATH1
DJ.1.1	451	mutant	shoot	69	Stevenson-jarvis_2-7_B1798_Rep1_ATH1	Stevenson-jarvis_2-1_iae1_Rep1_ATH1
					Stevenson-jarvis_2-8_B1798_Rep2_ATH1	Stevenson-jarvis_2-2_iae1_Rep2_ATH1
					Stevenson-jarvis_2-9_B1798_Rep3_ATH1	Stevenson-jarvis_2-3_iae1_Rep3_ATH1
DJ.1.2	741	mutant	shoot	69		Stevenson-jarvis_2-4_iae2_Rep1_ATH1
						Stevenson-jarvis_2-5_iae2_Rep2_ATH1
						Stevenson-jarvis_2-6_iae2_Rep3_ATH1
DK.1.1	1329	nutrient	shoot	136	Pourtau_1-1_lowN_Rep1_ATH1	Pourtau_1-4_lowN-glu_Rep1_ATH1
					Pourtau_1-2_lowN_Rep2_ATH1	Pourtau_1-5_lowN-glu_Rep2_ATH1
					Pourtau_1-3_lowN_Rep3_ATH1	Pourtau_1-6_lowN-glu_Rep3_ATH1
DK.2.1	1316	nutrient	shoot	136	Pourtau_1-4_lowN-glu_Rep1_ATH1	Pourtau_1-7_highN-glu_Rep1_ATH1
					Pourtau_1-5_lowN-glu_Rep2_ATH1	Pourtau_1-8_highN-glu_Rep2_ATH1
					Pourtau_1-6_lowN-glu_Rep3_ATH1	Pourtau_1-9_highN-glu_Rep3_ATH1
DL.1.1	370	mutant	seed	166	Pracharoenwattana_1-4_ColA_Rep1_ATH1	Pracharoenwattana_1-1_mdhA_Rep1_ATH1
					Pracharoenwattana_1-5_ColB_Rep2_ATH1	Pracharoenwattana_1-2_mdhB_Rep2_ATH1
					Pracharoenwattana_1-6_ColC_Rep3_ATH1	Pracharoenwattana_1-3_mdhC_Rep3_ATH1
DO.1.1	265	biotic	inflorescence	43	Deeken_A-2-Deeke-Inf_SLD_REP1	Deeken_A-1-Deeke-Tum_SLD_REP1
					Deeken_A-1-Deeke-Inf_SLD_REP2	Deeken_A-1-Deeke-Tum_SLD_REP2
DQ.1.1	377	abiotic	shoot	84	Walters_A-01-Kruger-WL1_REP1	Walters_A-04-Kruger-WH1_REP1
					Walters_A-02-Kruger-WL2_REP2	Walters_A-05-Kruger-WH2_REP2
					Walters_A-03-Kruger-WL3_REP3	Walters_A-06-Kruger-WH3_REP3
DQ.1.2	614	mutant	shoot	84		Walters_A-07-Kruger-ML1_REP1
						Walters_A-08-Kruger-ML2_REP2
						Walters_A-09-Kruger-ML3_REP3
DQ.2.1	322	abiotic	shoot	84	Walters_A-07-Kruger-ML1_REP1	Walters_A-10-Kruger-MH1_REP1
					Walters_A-08-Kruger-ML2_REP2	Walters_A-11-Kruger-MH2_REP2
					Walters_A-09-Kruger-ML3_REP3	Walters_A-12-Kruger-MH3_REP3
DQ.3.1	718	mutant	shoot	84	Walters_A-04-Kruger-WH1_REP1	Walters_A-10-Kruger-MH1_REP1
					Walters_A-05-Kruger-WH2_REP2	Walters_A-11-Kruger-MH2_REP2
					Walters_A-06-Kruger-WH3_REP3	Walters_A-12-Kruger-MH3_REP3
DT.3.1	3	mutant	root	46	Sophie_A2-fille-WTd_Rep2_SLD	Sophie_A4-fille-GRd_Rep2_SLD
					Sophie_A2-fille-WTd_SLD	Sophie_A4-fille-GRd_SLD
DT.2.1	2	mutant	root	46	Sophie_A1-fille-WTw_Rep2_SLD	Sophie_A3-fille-GRw_SLD
					Sophie_A1-fille-WTw_SLD	Sophie_A4-fille-GRd_Rep2_SLD
DU.1.1	168	abiotic	whole plant	53	Shirras_1-1_Calcicole_Rep1_ATH1	Shirras_1-3_Non-Calcicole_Rep1_ATH1
					Shirras_1-2_Calcicole_Rep2_ATH1	Shirras_1-4_Non-Calcicole_Rep2_ATH1
DU.2.1	144	abiotic	whole plant	53	Shirras_1-5_Calcicole_Rep3_ATH1	Shirras_1-7_Non-Calcicole_Rep3_ATH1
					Shirras_1-6_Calcicole_Rep4_ATH1	Shirras_1-8_Non-Calcicole_Rep4_ATH1
DU.3.1	110	abiotic	whole plant	53	Shirras_1-3_Non-Calcicole_Rep1_ATH1	Shirras_1-3_Non-Calcicole_Rep1_ATH1
					Shirras_1-4_Non-Calcicole_Rep2_ATH1	Shirras_1-4_Non-Calcicole_Rep2_ATH1
DU.4.1	174	abiotic	whole plant	53	Shirras_1-1_Calcicole_Rep1_ATH1	Shirras_1-5_Calcicole_Rep3_ATH1
					Shirras_1-2_Calcicole_Rep2_ATH1	Shirras_1-6_Calcicole_Rep4_ATH1
DX.1.1	101	abiotic	shoot	60	Smith-00h_SLD_REP1	Smith-01h_SLD_REP1
					Smith-00h_SLD_REP2	Smith-01h_SLD_REP2
DX.1.2	193	abiotic	shoot	60		Smith-12h_SLD_REP1
						Smith-12h_SLD_REP2
DX.1.3	200	abiotic	shoot	60		Smith-13h_SLD_REP1
						Smith-13h_SLD_REP2
DX.1.4	196	abiotic	shoot	60		Smith-14h_SLD_REP1
						Smith-14h_SLD_REP2
DX.1.5	172	abiotic	shoot	60		Smith-16h_SLD_REP1
						Smith-16h_SLD_REP2
DX.1.6	75	abiotic	shoot	60		Smith-20h_SLD_REP1
						Smith-20h_SLD_REP2
DX.1.7	7	abiotic	shoot	60		Smith-24h_SLD_REP1
						Smith-24h_SLD_REP2
DX.1.8	69	abiotic	shoot	60		Smith-04h_SLD_REP1
						Smith-04h_SLD_REP2
DX.1.9	136	abiotic	shoot	60		Smith-08h_SLD_REP1
						Smith-08h_SLD_REP2
DX.1.10	87	abiotic	shoot	60		Smith-02h_SLD_REP1
						Smith-02h_SLD_REP2
DY.1.1	169	mutant	inflorescence	54	Turner_A-5-Turne-WT-Top1_SLD	Turner_A-1-Turne-Mut-Top1_SLD
					Turner_A-6-Turne-WT-Top2_SLD	Turner_A-2-Turne-Mut-Top2_SLD
DY.2.1	132	mutant	inflorescence	54	Turner_A-3-Turne-Mut-Base1_SLD	Turner_A-7-Turne-WT-Base1_SLD
					Turner_A-4-Turne-Mut-Base2_SLD	Turner_A-8-Turne-WT-Base2_SLD
DY.3.1	247	tissue	inflorescence	54	Turner_A-1-Turne-Mut-Top1_SLD	Turner_A-3-Turne-Mut-Base1_SLD
					Turner_A-2-Turne-Mut-Top2_SLD	Turner_A-4-Turne-Mut-Base2_SLD
DY.4.1	264	tissue	inflorescence	54	Turner_A-5-Turne-WT-Top1_SLD	Turner_A-7-Turne-WT-Base1_SLD
					Turner_A-6-Turne-WT-Top2_SLD	Turner_A-8-Turne-WT-Base2_SLD
EB.1.1	590	abiotic	whole plant	163	Ulm_1-1_4days-345nm_Rep1_ATH1	Ulm_1-4_4days-305m,_Rep1_ATH1
					Ulm_1-2_4days-345nm_Rep2_ATH1	Ulm_1-5_4days-305nm_Rep2_ATH1
					Ulm_1-3_4days-345nm_Rep3_ATH1	Ulm_1-6_4days-305nm_Rep3_ATH1
EB.1.2	828	abiotic	whole plant	163		Ulm_1-10_4days-345nm,6hr-305nm_Rep1_ATH1
						Ulm_1-11_4days-345nm,6hr-305nm_Rep2_ATH1
						Ulm_1-12_4days-345nm,6hr-305nm_Rep3_ATH1
EB.1.3	297	abiotic	whole plant	163		Ulm_1-8_4days-345nm,1hr305nm_Rep2_ATH1
						Ulm_1-9_4days-345nm,1hr-305nm_Rep3_ATH1
EC.1.1	101	mutant	shoot	52	Buchanan-Wollaston_A-1-bwoll-C0G_SLD	Buchanan-Wollaston_A-10-bwoll-Co2_SLD
					Buchanan-Wollaston_A-2-bwoll-C5G_SLD	Buchanan-Wollaston_A-9-bwoll-Co1_SLD
					Buchanan-Wollaston_A-3-bwoll-C0S_SLD
					Buchanan-Wollaston_A-4-bwoll-C5S_SLD
EC.1.2	32	mutant	shoot	52		Buchanan-Wollaston_A-7-bwoll-Ei1_SLD
						Buchanan-Wollaston_A-8-bwoll-Ei2_SLD
EC.1.3	226	mutant	shoot	52		Buchanan-Wollaston_A-5-bwoll-NG1_SLD
						Buchanan-Wollaston_A-6-bwoll-NG2_SLD
EC.2.1	0	ecotype	shoot	52	Buchanan-Wollaston_A-1-bwoll-C0G_SLD	Buchanan-Wollaston_A-3-bwoll-C0S_SLD
					Buchanan-Wollaston_A-2-bwoll-C5G_SLD	Buchanan-Wollaston_A-4-bwoll-C5S_SLD
ED.1.1	1308	chemical	cell culture	27	A1-WILLA-CON	A2-WILLA-ISOX
					A1-willa-CON-REP2	A2-willa-ISOX-REP2
					A1-willa-CON-REP3	A2-willa-ISOX-REP3
EE.1.1	929	tissue	fruit	82	Yang_1-1_young-pod_Rep1_ATH1	Yang_1-2_old-pod_Rep1_ATH1
					Yang_1-3_young-pod_Rep2_ATH1	Yang_1-4_old-pod_Rep2_ATH1
					Yang_1-5_young-pod_Rep3_ATH1	Yang_1-6_old-pod_Rep3_ATH1
EF.1.1	63	mutant	shoot	103	Gan_1-1_wildtype-nitrate-minus(WNM)_Rep1_ATH1	Gan_1-2_mutant-nitrate-minus(ANM)_Rep1_ATH1
					Gan_1-3_wildtype-nitrate-minus(WNM)_Rep2_ATH1	Gan_1-4_mutant-nitrate-minus(ANM)_Rep2_ATH1
EG.1.1	744	mutant	root	42	Jones_A1-WT-Rep1	Jones_A3-rhd2-Rep1
					Jones_A2-WT-Rep2	Jones_A4-rhd2-Rep1
					Jones_A5-WT-Rep3	Jones_A6-rhd2-Rep3
EH.1.1	195	nutrient	root	171	S1500_0H_A	S0_12H_A
					S1500_0H_B	S0_12H_B
EH.1.2	173	nutrient	root	171		S0_24H_A
						S0_24H_B
EH.1.3	82	nutrient	root	171		S0_2H_A
						S0_2H_B
EH.1.4	125	nutrient	root	171		S0_4H_A
						S0_4H_B
EH.1.5	109	nutrient	root	171		S0_8H_A
						S0_8H_B
EH.1.6	177	nutrient	root	171		S1500_12H_A
						S1500_12H_B
EH.1.7	187	nutrient	root	171		S1500_24H_A
						S1500_24H_B
EH.1.8	40	nutrient	root	171		S1500_2H_A
						S1500_2H_B
EH.1.9	115	nutrient	root	171		S1500_4H_A
						S1500_4H_B
EH.1.10	88	nutrient	root	171		S1500_8H_A
						S1500_8H_B
EI.1.1	192	biotic	root	35	Yap_A1-AMF	Yap_A2-AMF
					Yap_A1-AMF_Rep2	Yap_A2-AMF_Rep2
EJ.1.1	294	mutant	shoot	49	JL001_ATH1_A4-LLOYD-CON	JL001_ATH1_A1-LLOYD-POH
					JL001_ATH1_A5-LLOYD-CON	JL001_ATH1_A2-LLOYD-POH
					JL001_ATH1_A6-LLOYD-CON	JL001_ATH1_A3-LLOYD-POH
EL.1.1	118	abiotic	cell culture	30	Swidzinski Control ATH1 Replicate 1	Swidzinski Heat ATH1 Replicate 1
					Swidzinski Control ATH1 Replicate 1	Swidzinski Heat ATH1 Replicate 2
