# Supplementary material for: The rules of gene expression in plants: Organ identity and gene body methylation are key factors for regulation of gene expression in Arabidopsis thaliana
Source: BMC Genomics. 2008 Sep 23;9:438. doi: 10.1186/1471-2164-9-438 (PMC2566314; doi:10.1186/1471-2164-9-438)
Supplement: Additional File 2 — Gene responsiveness by categories. Table detailing the number of experiments, within the eight experimental categories, in which each Arabidopsis gene is regulated. The number in parenthesis in the header of the Table indicates the total number of experiments in each category. [file 1471-2164-9-438-S2.xls]

## Sheet: responsiveness by experiment
		Experimental Category
AGI number	probe id	ABIOTIC (159 experiments)	BIOTIC (80 experiments)	CHEMICAL (33 experiments)	ECOTYPE (2 experiments)	HORMONE (45 experiments)	MUTANT (80 experiments)	NUTRIENT (14 experiments)	TISSUE (54 experiments)	total gene responsiveness
accD	245016_at	11	3	0	0	0	11	0	21	46
At1g01010	261585_at	0	3	0	0	0	1	0	6	10
At1g01030	261568_at	1	0	0	0	0	0	0	1	2
At1g01040	261584_at	0	0	0	0	0	1	0	3	4
At1g01050	261579_at	3	0	0	0	1	0	1	4	9
At1g01060	261569_at	15	0	0	0	0	11	10	12	48
At1g01070	261576_at	7	0	0	0	0	8	4	23	42
At1g01080	261577_at	0	4	0	0	1	0	2	37	44
At1g01090	261583_at	0	0	1	0	1	1	0	3	6
At1g01100	261578_at	1	0	3	0	4	0	0	6	14
At1g01110	261580_at	2	0	0	0	0	0	0	8	10
At1g01120	261570_at	9	9	0	0	0	10	1	18	47
At1g01130	261575_at	0	0	1	0	4	1	0	4	10
At1g01140	261581_at	12	2	0	0	0	6	0	21	41
At1g01150	261571_at	0	0	0	0	0	0	0	0	0
At1g01160	261582_at	0	0	0	0	0	1	0	7	8
At1g01170	261572_at	1	4	0	0	0	2	0	17	24
At1g01180	261573_at	0	0	0	0	0	0	0	0	0
At1g01190	261574_at	3	0	0	0	1	4	1	34	43
At1g01200	261042_at	0	0	1	0	2	0	0	2	5
At1g01220	261043_at	0	0	0	0	0	0	0	8	8
At1g01225	261025_at	0	1	0	0	2	0	1	4	8
At1g01230	261057_at	0	0	0	0	1	0	0	1	2
At1g01240	261026_at	4	0	0	0	0	2	0	18	24
At1g01250	261059_at	1	3	0	0	0	5	0	18	27
At1g01260	261050_at	0	1	0	0	0	0	0	2	3
At1g01280	261051_at	0	0	0	0	0	5	0	3	8
At1g01290	261044_at	0	0	0	0	0	0	0	0	0
At1g01300	261055_at	8	2	4	0	8	3	0	22	47
At1g01310	261045_at	0	0	0	0	0	3	0	5	8
At1g01320	261053_at	4	2	2	0	5	4	0	21	38
At1g01330	261054_at	2	6	0	0	0	3	1	28	40
At1g01340	261027_at	3	11	0	0	0	1	1	19	35
At1g01360	261056_at	7	0	0	0	0	5	0	9	21
At1g01370	261058_at	1	0	1	0	1	1	0	11	15
At1g01380	257490_x_at	0	0	2	0	5	0	0	0	7
At1g01390	261046_at	8	1	0	0	0	2	1	24	36
At1g01410	261047_at	0	0	1	0	1	0	0	0	2
At1g01420	261048_at	2	5	0	0	0	0	0	4	11
At1g01430	261049_at	0	4	0	0	0	0	0	16	20
At1g01440	261052_at	0	0	0	0	0	1	0	1	2
At1g01450	259435_at	0	0	0	0	0	0	0	0	0
At1g01460	259425_at	0	0	0	0	0	0	0	3	3
At1g01470	259426_at	13	3	0	0	0	9	3	22	50
At1g01480	259439_at	6	11	0	0	0	1	0	9	27
At1g01490	259434_at	2	0	1	0	0	0	0	5	8
At1g01500	259436_at	0	0	0	0	0	1	0	2	3
At1g01510	259438_at	0	0	0	0	0	0	0	1	1
At1g01520	259432_at	16	1	0	0	0	2	0	1	20
At1g01530	259427_at	0	0	0	0	0	0	0	0	0
At1g01540	259437_at	3	0	0	0	0	0	1	28	32
At1g01550	259440_at	1	0	0	0	1	0	0	1	3
At1g01560	259428_at	10	16	0	0	0	9	1	36	72
At1g01570	259433_at	1	0	0	0	0	0	0	5	6
At1g01600	259429_at	8	0	1	0	0	11	1	24	45
At1g01610	259430_at	0	11	0	0	0	6	0	13	30
At1g01620	259431_at	1	8	0	0	0	4	1	9	23
At1g01630	261563_at	0	0	0	0	0	1	1	11	13
At1g01640	261586_at	5	0	0	0	0	1	0	15	21
At1g01650	257484_at	0	0	0	0	0	0	0	4	4
At1g01660	261587_at	0	0	0	0	0	1	0	0	1
At1g01670	261588_at	0	0	1	0	2	0	0	0	3
At1g01690	261589_at	0	0	0	0	0	0	0	0	0
At1g01700	261590_at	0	0	2	0	1	0	0	0	3
At1g01710	261560_at	0	0	0	0	2	0	0	0	2
At1g01720	261564_at	11	4	0	0	1	5	1	26	48
At1g01725	261535_at	0	0	0	0	0	0	0	8	8
At1g01730	261561_at	0	1	0	0	0	1	0	5	7
At1g01740	261591_at	0	0	0	0	0	0	0	0	0
At1g01750	261562_at	7	0	0	0	0	8	0	8	23
At1g01760	261592_at	0	0	0	0	0	0	0	0	0
At1g01770	261558_at	4	1	0	0	0	2	0	4	11
At1g01780	261559_at	3	0	1	0	5	5	0	12	26
At1g01790	261536_at	1	0	0	0	0	3	2	28	34
At1g01800	261537_at	0	0	0	0	1	0	0	2	3
At1g01820	261534_at	1	0	1	0	1	0	0	1	4
At1g01830	261538_at	0	0	0	0	0	1	0	7	8
At1g01840	261539_at	0	0	0	0	0	0	0	0	0
At1g01860	261652_at	0	0	0	0	0	0	1	10	11
At1g01900	261653_at	1	0	0	0	0	4	1	20	26
At1g01910	261627_at	0	0	0	0	0	0	0	0	0
At1g01920	261654_at	0	0	2	0	3	0	0	0	5
At1g01930	261625_at	0	0	1	0	0	0	0	0	1
At1g01940	261655_at	4	0	0	0	0	1	0	5	10
At1g01950	261656_at	0	0	0	0	0	0	0	2	2
At1g01960	261621_at	0	0	0	0	0	0	0	0	0
At1g01970	261622_at	0	1	0	0	0	2	1	11	15
At1g01980	261623_at	0	0	0	0	0	4	0	9	13
At1g01990	261626_at	1	0	0	0	0	1	0	0	2
At1g02000	261624_at	0	0	0	0	2	1	0	3	6
At1g02020	264169_at	0	0	0	0	0	0	0	2	2
At1g02050	264175_at	0	0	0	0	0	5	0	5	10
At1g02060	264167_at	1	0	0	0	0	0	0	0	1
At1g02070	264151_at	1	0	0	0	0	3	0	10	14
At1g02080	264168_at	0	0	0	0	0	0	0	0	0
At1g02090	264150_at	0	0	1	0	0	0	0	0	1
At1g02100	264171_at	0	0	0	0	0	0	0	0	0
At1g02110	264176_at	2	0	0	0	0	2	0	10	14
At1g02120	264172_at	0	0	0	0	0	2	0	0	2
At1g02130	264122_at	0	0	0	0	0	0	0	0	0
At1g02140	264152_at	0	0	0	0	0	0	0	0	0
At1g02150	264177_at	0	0	3	0	2	2	0	15	22
At1g02160	264173_at	0	0	0	0	0	0	0	1	1
At1g02170	264178_at	0	0	0	0	0	0	0	5	5
At1g02180	264179_at	0	1	0	0	0	0	0	7	8
At1g02190	264180_at	3	0	0	0	0	5	1	14	23
At1g02200	264147_at	8	11	0	0	0	10	3	43	75
At1g02205	264146_at	6	9	1	0	2	16	3	43	80
At1g02220	264148_at	3	7	0	0	1	8	3	9	31
At1g02230	264174_s_at	0	0	0	0	0	0	0	0	0
At1g02250	264149_at	0	0	0	0	0	0	0	0	0
At1g02260	264170_at	0	0	1	0	1	1	0	0	3
At1g02270	264123_at	2	0	0	0	0	0	0	17	19
At1g02280	264121_at	4	0	0	0	0	1	1	20	26
At1g02300	259441_at	7	1	0	0	0	4	1	14	27
At1g02305	259416_at	3	0	2	0	1	0	0	9	15
At1g02310	259442_at	8	1	2	0	9	2	5	11	38
At1g02320	259413_at	0	0	0	0	0	0	0	0	0
At1g02330	259415_at	0	0	0	0	0	0	0	0	0
At1g02340	259417_at	6	0	0	0	6	11	2	21	46
At1g02360	259443_at	5	24	0	0	0	4	0	30	63
At1g02370	259444_at	2	0	4	0	1	0	0	10	17
At1g02390	259418_at	0	8	0	0	0	1	1	19	29
At1g02400	259445_at	12	17	0	0	0	9	0	16	54
At1g02410	259446_at	0	0	0	0	0	0	0	0	0
At1g02420	259414_at	0	0	0	0	0	0	0	0	0
At1g02430	259447_s_at	0	2	0	0	0	0	0	2	4
At1g02450	260904_at	10	16	0	0	0	12	3	17	58
At1g02460	260903_at	0	0	0	0	0	0	0	0	0
At1g02470	260933_at	0	3	0	0	0	4	3	11	21
At1g02475	260916_at	3	0	4	0	1	0	0	27	35
At1g02490	260911_at	0	0	0	0	0	0	0	0	0
At1g02500	260913_at	1	2	0	0	0	0	0	3	6
At1g02530	260932_s_at	3	0	0	0	0	4	0	12	19
At1g02540	260906_at	0	0	0	0	1	0	0	0	1
At1g02550	260931_at	0	0	0	0	0	0	0	0	0
At1g02560	260912_at	0	0	0	0	0	0	0	17	17
At1g02570	260907_at	0	0	0	0	0	1	0	0	1
At1g02580	260908_at	0	0	0	0	0	0	0	0	0
At1g02620	260930_at	0	0	0	0	0	0	0	0	0
At1g02640	260914_at	16	3	0	0	2	13	5	30	69
At1g02660	260915_at	17	3	1	0	0	8	3	23	55
At1g02670	260909_at	0	0	1	0	0	1	0	1	3
At1g02680	260929_at	0	0	0	0	0	0	0	0	0
At1g02690	260910_at	5	0	0	0	0	1	0	20	26
At1g02700	260917_at	1	0	1	0	0	3	1	9	15
At1g02710	260905_at	0	0	0	0	0	0	0	0	0
At1g02720	260928_at	0	0	4	0	1	0	0	6	11
At1g02730	262109_at	7	1	0	0	0	5	2	29	44
At1g02740	262108_at	0	0	0	0	0	0	0	0	0
At1g02750	262107_at	2	1	0	0	0	0	0	0	3
At1g02780	262117_at	0	0	1	0	2	0	0	1	4
At1g02790	262122_at	0	0	0	0	0	10	1	17	28
At1g02800	262121_at	6	0	0	0	0	5	0	14	25
At1g02810	262105_at	7	0	0	0	0	3	1	13	24
At1g02813	262115_at	0	0	0	0	0	7	0	5	12
At1g02816	262116_at	3	0	0	0	0	0	0	9	12
At1g02820	262113_at	18	5	0	0	0	7	2	38	70
At1g02830	262132_at	0	0	1	0	2	0	0	0	3
At1g02840	262110_at	1	0	0	0	0	0	0	1	2
At1g02850	262118_at	6	8	0	0	0	9	3	29	55
At1g02860	262114_at	5	0	0	0	0	6	0	21	32
At1g02870	262112_at	3	0	9	0	0	2	0	7	21
At1g02890	262130_at	0	0	0	0	0	0	0	4	4
At1g02900	262131_at	0	5	0	0	9	5	0	20	39
At1g02910	262104_at	0	0	0	0	0	0	0	31	31
At1g02930	262119_s_at	30	20	0	0	0	20	5	25	100
At1g02940	262103_at	0	0	0	0	0	1	1	2	4
At1g02950	262120_at	1	0	0	0	1	1	0	6	9
At1g02960	262111_at	1	0	0	0	0	0	0	0	1
At1g02970	262106_at	0	0	0	0	0	3	0	4	7
At1g02980	262102_at	0	0	1	0	0	0	0	1	2
At1g03000	263170_at	0	0	0	0	1	0	0	0	1
At1g03010	263169_at	0	0	0	0	1	0	0	1	2
At1g03020	263168_at	3	0	0	0	3	2	1	31	40
At1g03030	263167_at	0	0	0	0	0	0	0	3	3
At1g03040	263117_at	0	0	0	0	0	0	0	4	4
At1g03050	263166_at	0	0	1	0	0	3	0	8	12
At1g03055	263115_at	1	0	0	0	0	0	0	24	25
At1g03060	263165_at	0	0	0	0	0	0	0	1	1
At1g03070	263164_at	4	0	0	0	0	1	0	0	5
At1g03080	263112_at	0	0	0	0	0	1	0	7	8
At1g03090	263118_at	14	0	0	0	1	6	3	8	32
At1g03100	263143_at	0	0	0	0	1	0	0	0	1
At1g03110	263119_at	4	0	1	0	0	0	0	10	15
At1g03130	263114_at	4	6	0	0	0	4	1	32	47
At1g03140	263116_s_at	0	0	0	0	0	1	0	0	1
At1g03150	263113_at	0	0	0	0	0	1	0	0	1
At1g03160	263163_at	0	1	0	0	0	3	1	25	30
At1g03170	264363_at	6	0	0	0	0	5	0	19	30
At1g03180	264358_at	0	0	0	0	2	0	0	0	2
At1g03190	264356_at	0	0	0	0	0	0	0	0	0
At1g03210	264355_at	4	1	0	0	0	0	1	6	12
At1g03220	264365_s_at	2	10	1	0	0	6	1	31	51
At1g03240	264354_s_at	4	0	0	0	0	3	0	9	16
At1g03250	264366_at	0	0	0	0	0	0	0	0	0
At1g03260	264353_at	0	0	0	0	0	0	0	0	0
At1g03270	264352_at	1	0	5	0	2	2	0	11	21
At1g03280	264368_at	0	0	1	0	1	0	0	0	2
At1g03290	264362_at	3	1	0	0	0	2	0	7	13
At1g03300	264361_at	0	0	4	0	0	0	0	2	6
At1g03310	264360_at	5	13	0	0	0	1	1	23	43
At1g03320	264359_at	0	0	0	0	0	0	0	0	0
At1g03330	264364_at	0	0	0	0	0	1	0	1	2
At1g03350	264367_at	0	0	2	0	1	1	0	0	4
At1g03360	264357_at	9	0	0	0	0	4	0	19	32
At1g03370	264351_at	2	0	0	0	0	0	0	15	17
At1g03380	264828_at	0	0	0	0	0	1	0	9	10
At1g03390	264827_at	0	0	0	0	0	0	0	2	2
At1g03400	264843_at	4	0	1	0	1	8	1	33	48
At1g03410	264826_at	2	0	0	0	0	3	0	3	8
At1g03420	264824_at	2	0	0	3	0	4	1	11	21
At1g03430	264838_at	3	0	0	0	0	0	0	9	12
At1g03440	264840_at	0	0	0	0	0	0	0	12	12
At1g03445	264823_at	0	0	0	0	1	0	0	0	1
At1g03457	264822_at	1	0	0	0	0	3	0	16	20
At1g03470	264821_at	2	0	0	0	0	4	0	5	11
At1g03475	264820_at	0	0	0	0	0	2	1	35	38
At1g03490	264829_at	0	0	0	0	0	0	0	0	0
At1g03495	265091_s_at	12	3	0	0	0	16	1	17	49
At1g03510	264819_at	0	0	0	0	0	0	0	0	0
At1g03520	264844_at	0	0	0	0	0	1	0	3	4
At1g03530	264818_at	3	0	0	0	0	0	0	8	11
At1g03540	264817_at	0	0	0	0	0	0	0	0	0
At1g03550	264835_at	2	0	0	0	0	0	1	16	19
At1g03560	264816_at	0	0	0	0	0	0	0	1	1
At1g03590	264833_at	0	0	0	0	0	0	0	7	7
At1g03600	264837_at	4	5	0	0	0	5	0	25	39
At1g03610	264836_at	8	0	2	0	3	3	2	12	30
At1g03620	264815_at	0	0	4	0	1	3	0	10	18
At1g03630	264839_at	4	11	0	0	0	4	2	34	55
At1g03660	264832_at	4	2	0	0	0	1	0	1	8
At1g03675	264845_at	0	3	0	0	0	0	1	31	35
At1g03687	264831_at	0	0	3	0	1	0	0	1	5
At1g03700	264842_at	1	0	0	0	0	0	0	3	4
At1g03710	264830_at	2	0	2	0	0	3	0	18	25
At1g03720	264825_at	0	0	1	0	1	1	0	0	3
At1g03730	264834_at	0	0	0	0	1	1	0	3	5
At1g03740	264841_at	1	2	0	0	0	1	0	25	29
At1g03750	265088_at	0	0	1	0	4	0	0	2	7
At1g03760	265087_at	1	0	0	0	0	0	0	3	4
At1g03770	265086_at	0	0	0	0	0	1	0	4	5
At1g03780	265085_at	4	0	0	0	0	1	0	15	20
At1g03790	265084_at	6	0	0	0	0	2	0	5	13
At1g03820	265083_at	8	5	0	0	0	7	1	23	44
At1g03830	265082_at	0	0	0	0	0	0	0	3	3
At1g03840	265081_at	0	0	0	0	0	0	0	4	4
At1g03850	265067_at	11	25	0	0	0	6	2	28	72
At1g03860	265037_at	0	0	0	0	0	1	0	5	6
At1g03870	265066_at	33	11	0	0	0	7	3	34	88
At1g03880	265095_at	0	0	0	0	0	2	0	8	10
At1g03890	265094_at	0	0	1	0	2	2	1	8	14
At1g03900	265043_at	0	0	0	0	0	0	0	0	0
At1g03905	265093_at	1	7	0	0	0	2	0	6	16
At1g03910	265092_at	0	0	0	0	0	0	0	0	0
At1g03920	265038_at	0	0	0	0	0	0	0	7	7
At1g03930	265045_s_at	0	0	2	0	0	0	0	3	5
At1g03950	265044_at	2	0	0	0	0	0	0	7	9
At1g03960	265090_at	0	0	2	0	5	0	0	0	7
At1g03970	265040_at	2	0	0	0	0	1	0	5	8
At1g03980	265065_at	0	0	0	0	0	0	0	0	0
At1g03990	265099_at	0	0	4	0	4	1	0	4	13
At1g04000	265039_at	0	0	0	0	0	0	0	0	0
At1g04010	265098_at	0	0	0	0	0	0	0	1	1
At1g04020	265097_at	7	0	0	0	0	1	2	16	26
At1g04030	265096_at	1	0	0	0	0	0	0	5	6
At1g04040	265042_at	13	17	0	0	0	10	2	33	75
At1g04050	257404_at	0	0	0	0	0	0	0	3	3
At1g04060	265089_at	0	0	2	0	4	0	0	0	6
At1g04070	265041_at	0	0	0	0	0	0	0	3	3
At1g04080	265036_at	0	0	3	0	1	0	0	0	4
At1g04090	264320_at	0	0	0	0	0	0	0	0	0
At1g04100	264328_at	0	0	0	0	1	0	0	1	2
At1g04110	264319_at	5	0	0	0	0	7	2	31	45
At1g04120	264330_at	0	0	0	0	0	0	0	23	23
At1g04130	264331_at	2	0	0	0	0	3	0	2	7
At1g04140	264329_at	1	0	0	0	0	1	0	1	3
At1g04150	264325_at	0	0	0	0	0	0	0	0	0
At1g04160	264324_at	0	0	0	0	0	1	0	0	1
At1g04170	264327_at	2	0	0	0	0	0	0	2	4
At1g04180	264323_at	0	0	0	0	2	0	0	0	2
At1g04190	264322_at	0	0	0	0	0	0	0	2	2
At1g04200	264321_at	2	0	0	0	0	0	1	4	7
At1g04220	264318_at	4	0	1	0	0	7	1	34	47
At1g04230	264326_at	0	0	0	0	1	0	0	0	1
At1g04240	263656_at	8	8	2	0	1	7	2	38	66
At1g04250	263664_at	2	7	0	0	0	6	2	33	50
At1g04260	263660_at	0	0	0	0	0	0	0	2	2
At1g04270	263667_at	0	0	0	0	0	0	0	5	5
At1g04290	263661_at	2	0	0	0	0	1	0	4	7
At1g04300	263654_at	0	0	0	0	0	0	0	0	0
At1g04310	263653_at	2	0	0	0	1	1	1	18	23
At1g04330	263652_at	0	0	0	0	0	0	0	1	1
At1g04340	263651_at	0	0	0	0	0	0	0	1	1
At1g04350	263668_at	2	4	0	0	0	1	1	30	38
At1g04360	263650_at	0	0	0	0	0	0	0	4	4
At1g04380	263649_at	0	0	4	0	10	0	0	7	21
At1g04390	263648_at	0	0	0	0	0	0	0	0	0
At1g04400	263669_at	1	0	0	0	0	2	0	5	8
At1g04410	263663_at	0	0	0	0	0	0	0	4	4
At1g04420	263678_at	0	5	2	0	15	0	1	37	60
At1g04430	263662_at	0	1	1	0	3	4	2	17	28
At1g04440	263657_at	0	0	0	0	0	0	0	9	9
At1g04470	263659_at	0	0	0	0	0	5	0	7	12
At1g04480	263665_at	2	0	0	0	0	0	0	6	8
At1g04490	263658_at	0	0	0	0	0	0	0	0	0
At1g04500	263655_at	0	0	0	0	0	0	0	0	0
At1g04510	263666_at	0	0	0	0	0	0	0	1	1
At1g04520	263677_at	5	2	0	0	0	3	2	17	29
At1g04530	264609_at	2	1	0	0	0	2	1	13	19
At1g04540	264601_at	0	0	2	0	1	3	0	7	13
At1g04550	264605_at	1	1	0	0	0	1	0	3	6
At1g04560	264612_at	5	0	0	0	0	7	1	8	21
At1g04580	264614_s_at	1	0	0	0	3	3	0	8	15
At1g04590	264615_at	0	0	1	0	0	0	0	5	6
At1g04600	264599_at	0	0	0	0	0	0	0	1	1
At1g04610	264598_at	4	0	0	0	0	0	0	1	5
At1g04620	264597_at	7	0	0	0	0	2	1	28	38
At1g04630	264596_at	0	0	0	0	0	0	0	0	0
At1g04640	264613_at	3	1	0	0	0	0	2	39	45
At1g04645	264610_at	0	0	2	0	2	3	0	8	15
At1g04650	264604_at	0	0	0	0	0	2	0	0	2
At1g04660	264606_at	1	0	0	0	0	9	0	12	22
At1g04670	264603_at	0	0	0	0	0	3	0	3	6
At1g04680	264611_at	6	15	0	0	3	3	0	17	44
At1g04690	264607_at	0	0	0	0	0	0	0	0	0
At1g04700	264602_at	0	0	1	0	0	2	0	5	8
At1g04710	264608_at	0	0	0	0	0	0	0	10	10
At1g04730	264600_at	0	0	2	0	9	0	0	3	14
At1g04750	264595_at	0	0	0	0	1	0	0	0	1
At1g04760	261178_at	0	0	1	0	1	0	0	14	16
At1g04770	261177_at	17	3	0	0	1	6	7	17	51
At1g04780	261176_at	0	0	1	0	0	0	0	3	4
At1g04790	261127_at	0	0	1	0	1	0	0	0	2
At1g04800	261175_at	0	1	0	0	0	7	2	37	47
At1g04810	261174_at	0	0	0	0	0	0	0	0	0
At1g04820	261129_at	5	0	0	0	0	2	0	26	33
At1g04830	261173_at	0	0	0	0	0	0	0	3	3
At1g04840	261172_at	0	0	0	0	0	0	0	0	0
At1g04850	261153_at	0	0	0	0	0	0	0	0	0
At1g04860	261128_at	0	0	0	0	1	0	0	0	1
At1g04870	261130_at	1	0	0	0	0	1	0	9	11
At1g04880	261171_at	0	0	0	0	0	0	0	3	3
At1g04900	261124_at	0	0	0	0	0	0	0	0	0
At1g04910	261170_at	0	0	0	0	1	0	0	0	1
At1g04920	261169_at	0	0	0	0	4	2	0	7	13
At1g04930	261152_at	0	0	0	0	0	0	0	0	0
At1g04940	261168_at	3	0	0	0	0	0	0	3	6
At1g04950	261126_at	0	0	0	0	1	0	0	0	1
At1g04960	261155_at	2	0	0	0	0	0	0	3	5
At1g04970	261154_at	1	0	3	0	2	2	0	5	13
At1g04980	261167_at	3	10	0	0	0	3	1	7	24
At1g04985	261179_at	0	0	1	0	0	0	0	4	5
At1g04990	261125_at	2	0	0	0	0	2	1	4	9
At1g05000	265214_at	6	6	1	0	2	3	2	27	47
At1g05010	265194_at	3	1	0	0	4	5	2	37	52
At1g05020	265213_at	0	2	0	0	0	1	0	5	8
At1g05030	265212_at	0	0	0	0	1	0	0	2	3
At1g05040	265215_at	0	0	8	0	7	0	0	0	15
At1g05050	265218_at	0	0	6	0	0	0	0	0	6
At1g05060	265192_at	2	0	1	0	0	0	0	3	6
At1g05070	265193_at	0	0	0	0	0	0	0	0	0
At1g05090	265217_s_at	0	0	0	0	0	0	0	0	0
At1g05100	265216_at	6	4	2	0	1	1	0	5	19
At1g05120	265191_at	0	0	0	0	0	1	0	0	1
At1g05130	264569_at	0	0	0	0	0	0	0	0	0
At1g05140	264584_at	0	2	0	0	0	0	0	27	29
At1g05150	264568_at	0	2	1	0	1	0	0	3	7
At1g05160	264586_at	0	0	0	0	0	0	0	5	5
At1g05170	264583_at	0	0	0	0	0	5	1	6	12
At1g05180	264585_at	0	0	0	0	0	0	0	0	0
At1g05190	264575_at	0	6	0	0	0	2	2	28	38
At1g05200	264587_at	0	0	0	0	1	0	1	26	28
At1g05205	264579_at	0	0	0	0	0	3	1	6	10
At1g05210	264581_at	3	1	0	0	0	0	1	11	16
At1g05230	264582_at	1	0	0	0	0	0	0	12	13
At1g05250	264567_s_at	11	0	1	0	4	9	0	8	33
At1g05260	264577_at	2	0	3	0	1	7	0	14	27
At1g05270	264566_at	0	0	0	0	0	0	0	1	1
At1g05280	264565_at	0	0	0	0	0	0	0	8	8
At1g05290	264564_at	0	0	0	0	0	0	0	0	0
At1g05300	264574_at	3	19	3	0	2	5	1	10	43
At1g05310	264573_at	0	0	1	0	2	1	0	22	26
At1g05320	264572_at	0	0	0	0	0	0	0	2	2
At1g05330	264571_at	0	0	0	0	0	0	0	0	0
At1g05340	264580_at	23	25	1	0	4	12	4	37	106
At1g05350	264570_at	1	0	1	0	0	0	0	1	3
At1g05360	264576_at	0	0	1	0	1	0	0	1	3
At1g05370	264578_at	1	0	0	0	0	0	0	0	1
At1g05380	261383_at	0	0	1	0	1	0	0	0	2
At1g05385	261388_at	0	1	1	0	1	0	2	31	36
At1g05400	261380_at	0	0	0	0	0	0	0	0	0
At1g05410	261387_at	2	2	0	0	0	0	0	6	10
At1g05430	261386_at	0	0	2	0	3	0	0	1	6
At1g05440	261384_at	3	0	0	0	0	3	0	13	19
At1g05450	261385_at	2	0	0	0	0	2	0	12	16
At1g05460	261381_at	0	0	0	0	0	1	0	4	5
At1g05470	261382_at	1	0	0	0	1	1	0	7	10
At1g05480	263204_at	0	0	0	0	2	7	0	18	27
At1g05490	263203_at	0	0	1	0	1	4	0	3	9
At1g05500	263205_at	0	0	0	0	2	0	0	0	2
At1g05510	263175_at	0	0	0	0	1	5	1	8	15
At1g05520	263185_at	0	0	1	0	2	0	0	0	3
At1g05530	263176_at	0	0	0	0	0	0	0	0	0
At1g05540	263177_at	3	1	0	0	0	1	0	10	15
At1g05550	263178_at	0	0	1	0	1	0	0	0	2
At1g05560	263184_at	9	9	0	0	0	12	2	19	51
At1g05570	263183_at	2	2	0	0	0	2	0	11	17
At1g05575	263182_at	26	18	5	0	7	11	4	35	106
At1g05580	263233_at	0	0	0	0	0	0	0	0	0
At1g05590	263199_at	0	0	0	0	0	0	0	0	0
At1g05600	263200_at	0	0	0	0	0	0	0	0	0
At1g05610	263201_at	0	0	0	0	0	0	0	0	0
At1g05620	263180_at	0	3	0	0	0	0	1	8	12
At1g05630	263202_at	1	4	0	0	0	2	1	22	30
At1g05650	263229_s_at	2	0	0	0	0	2	0	4	8
At1g05670	263230_at	0	0	0	0	0	0	0	0	0
At1g05680	263231_at	17	12	0	0	0	12	10	19	70
At1g05690	257451_at	2	0	0	0	0	0	0	10	12
At1g05700	263232_at	7	3	0	0	0	1	0	5	16
At1g05710	263179_at	8	12	0	0	0	5	0	14	39
At1g05720	263181_at	1	0	0	0	0	0	0	3	4
At1g05740	257452_at	0	0	0	0	0	0	0	0	0
At1g05750	261310_at	0	0	0	0	1	0	0	0	1
At1g05760	261256_at	0	0	0	0	0	1	0	10	11
At1g05770	261311_at	2	0	0	0	0	1	0	0	3
At1g05790	261312_at	0	0	1	0	0	0	0	0	1
At1g05800	261278_at	0	0	1	0	1	0	0	0	2
At1g05805	261254_at	3	0	0	0	2	0	1	18	24
At1g05810	261252_at	3	0	0	0	0	1	0	13	17
At1g05840	261253_at	5	1	0	0	2	0	0	5	13
At1g05850	261279_at	0	0	0	0	1	2	0	6	9
At1g05860	261280_at	0	0	0	0	0	0	0	0	0
At1g05880	261249_at	2	1	0	0	1	0	0	0	4
At1g05890	261250_at	4	0	0	0	0	1	0	2	7
At1g05900	261255_at	0	0	0	0	1	0	0	4	5
At1g05910	261257_at	0	0	1	0	0	0	0	2	3
At1g05920	261251_at	0	0	1	0	2	0	0	0	3
At1g05940	260927_at	0	0	5	0	12	0	0	0	17
At1g05950	260945_at	0	0	1	0	0	1	0	8	10
At1g05960	260961_at	0	0	0	0	0	1	0	1	2
At1g05990	260960_at	0	0	1	0	0	1	0	0	2
At1g06000	260955_at	28	4	0	0	0	10	2	28	72
At1g06010	260946_at	0	0	0	0	1	0	0	6	7
At1g06020	260947_at	0	0	0	0	0	0	0	0	0
At1g06040	260956_at	9	2	0	0	0	8	2	5	26
At1g06050	260959_at	0	0	1	0	0	0	0	2	3
At1g06060	260958_at	0	0	0	0	0	0	0	1	1
At1g06070	260953_at	1	0	0	0	0	0	0	2	3
At1g06080	260957_at	7	1	0	0	0	6	1	27	42
At1g06100	260948_at	9	0	0	0	0	3	0	16	28
At1g06110	260949_at	0	0	1	0	0	0	0	2	3
At1g06120	260950_s_at	4	2	0	0	0	2	0	12	20
At1g06130	260954_at	0	0	0	0	1	0	0	2	3
At1g06140	260952_at	0	0	0	0	0	0	0	0	0
At1g06150	260951_at	0	0	0	0	0	0	0	0	0
At1g06160	260783_at	3	9	0	0	0	4	0	22	38
At1g06170	257491_at	0	0	0	0	0	4	0	3	7
At1g06180	260784_at	8	3	0	0	0	4	2	15	32
At1g06190	260793_at	0	0	1	0	0	1	2	25	29
At1g06200	260785_at	0	0	4	0	7	0	0	0	11
At1g06210	260794_at	0	0	0	0	0	0	0	2	2
At1g06220	260786_s_at	1	0	0	0	0	0	0	1	2
At1g06225	260795_at	0	0	0	0	0	0	0	0	0
At1g06230	260787_at	1	0	2	0	1	1	0	4	9
At1g06240	260790_at	0	0	0	0	0	0	0	14	14
At1g06250	260791_at	0	0	0	0	0	3	0	4	7
At1g06260	260788_at	0	0	0	0	0	4	0	6	10
At1g06270	260792_at	0	0	1	0	0	0	0	0	1
At1g06290	260789_s_at	0	0	0	0	0	0	1	1	2
At1g06310	259419_at	0	0	0	0	0	0	0	0	0
At1g06320	259389_at	0	0	1	0	1	0	0	0	2
At1g06340	259390_at	0	0	1	0	1	0	0	1	3
At1g06350	259391_s_at	13	4	3	0	3	13	3	50	89
At1g06380	259392_at	0	0	0	0	0	0	0	1	1
At1g06390	259396_at	0	0	0	0	0	0	0	1	1
At1g06400	259395_at	0	0	0	0	0	0	0	2	2
At1g06410	259393_at	0	0	0	0	0	1	0	0	1
At1g06420	259394_at	1	0	0	0	0	2	0	16	19
At1g06430	262626_at	11	0	0	0	1	6	1	23	42
At1g06440	262625_at	0	0	0	0	1	0	0	0	1
At1g06450	262624_at	0	0	0	0	0	0	0	12	12
At1g06460	262629_at	18	3	2	0	0	6	3	33	65
At1g06470	262623_at	0	0	0	0	0	0	0	2	2
At1g06490	262628_at	0	0	0	0	0	0	0	0	0
At1g06500	262631_at	0	1	0	0	0	0	0	4	5
At1g06510	262622_at	0	0	0	0	0	0	1	33	34
At1g06520	262630_at	0	2	0	0	2	2	1	22	29
At1g06530	262621_at	0	0	2	0	2	0	0	0	4
At1g06540	262620_at	0	0	0	0	0	0	0	4	4
At1g06550	262619_at	12	6	1	0	1	0	2	29	51
At1g06560	262618_at	0	0	1	0	0	0	0	2	3
At1g06570	262635_at	13	3	1	0	0	5	6	21	49
At1g06580	262627_at	0	0	0	0	0	0	0	0	0
At1g06590	262617_at	0	0	0	0	0	0	0	0	0
At1g06620	262616_at	3	11	0	0	0	1	1	9	25
At1g06630	262633_at	2	0	1	0	1	0	0	2	6
At1g06640	262637_at	3	1	1	3	12	5	0	30	55
At1g06650	262638_at	4	0	0	0	1	3	0	31	39
At1g06670	262636_at	0	0	0	0	0	1	0	1	2
At1g06680	262632_at	4	0	0	0	0	3	2	19	28
At1g06690	262634_at	6	0	0	0	0	0	2	24	32
At1g06700	260835_at	0	0	0	0	0	0	0	0	0
At1g06710	260826_at	0	0	0	0	0	0	0	0	0
At1g06720	260824_at	8	0	0	0	0	2	0	9	19
At1g06730	260834_at	0	0	0	0	0	0	0	0	0
At1g06740	260827_at	0	0	0	0	0	0	0	0	0
At1g06750	260828_at	0	0	0	0	0	0	0	1	1
At1g06760	260830_at	3	0	0	0	0	0	0	5	8
At1g06770	260823_at	0	0	0	0	0	0	0	0	0
At1g06780	260832_at	1	0	2	0	10	0	0	8	21
At1g06790	260822_at	0	0	0	0	3	0	0	0	3
At1g06800	260833_at	0	0	0	0	0	0	0	2	2
At1g06810	260825_at	0	0	0	0	0	0	0	0	0
At1g06820	260821_at	0	0	0	0	0	0	0	12	12
At1g06830	260831_at	16	0	0	0	0	7	6	39	68
At1g06840	260820_at	0	0	4	0	4	3	0	9	20
At1g06850	260819_at	3	0	0	0	0	1	0	4	8
At1g06870	260829_s_at	3	0	0	0	0	2	0	22	27
At1g06890	260818_at	1	0	0	0	0	0	0	0	1
At1g06900	260817_at	0	0	2	0	1	0	0	0	3
At1g06930	260816_at	0	0	0	0	0	0	0	0	0
At1g06950	260815_at	4	0	0	0	0	1	1	14	20
At1g06960	256052_at	0	0	0	0	0	0	1	4	5
At1g06970	256051_at	0	0	0	0	0	0	0	1	1
At1g06980	256066_at	7	1	0	0	0	0	0	0	8
At1g06990	256059_at	0	0	0	0	0	5	0	3	8
At1g07000	256050_at	5	8	0	0	4	11	1	34	63
At1g07010	256049_at	3	0	0	0	0	1	0	18	22
At1g07020	256064_at	0	0	0	0	3	0	1	5	9
At1g07025	256048_at	0	0	0	0	0	0	0	0	0
At1g07030	256055_at	0	0	0	0	0	0	0	0	0
At1g07040	256061_at	5	1	0	0	0	2	1	17	26
At1g07050	256060_at	18	16	1	0	1	5	1	38	80
At1g07060	256047_at	0	0	0	0	0	0	0	0	0
At1g07070	256065_at	7	0	0	0	0	2	2	17	28
At1g07080	256034_at	0	0	0	0	0	0	0	1	1
At1g07090	256062_at	11	1	0	0	2	1	1	18	34
At1g07110	256036_at	1	0	0	0	0	0	1	31	33
At1g07120	256054_at	0	0	1	0	1	0	2	6	10
At1g07130	256063_at	0	0	0	0	0	0	0	0	0
At1g07135	256046_at	6	5	2	0	1	6	1	10	31
At1g07140	256035_at	0	0	0	0	0	0	0	4	4
At1g07150	256045_at	2	0	0	0	1	0	0	3	6
At1g07160	256044_at	0	14	0	0	0	0	0	1	15
At1g07170	256067_at	2	0	0	0	0	0	0	1	3
At1g07180	256057_at	15	5	0	1	0	5	3	28	57
At1g07190	256056_at	0	0	0	0	1	0	0	0	1
At1g07210	256043_at	0	0	0	0	0	1	1	1	3
At1g07220	256042_at	3	0	1	0	3	0	0	6	13
At1g07230	256041_at	1	0	0	0	0	1	0	1	3
At1g07240	256058_at	0	0	0	0	0	0	0	19	19
At1g07250	256033_at	2	0	1	0	2	0	0	7	12
At1g07260	256053_at	3	6	0	0	0	0	0	11	20
At1g07270	256040_at	0	0	0	0	0	0	0	0	0
At1g07280	261075_at	6	2	1	0	3	4	2	30	48
At1g07290	261074_at	0	0	0	0	0	0	0	0	0
At1g07300	261073_at	2	0	0	0	9	3	2	4	20
At1g07310	261083_at	0	0	0	0	0	0	0	1	1
At1g07320	261078_at	0	8	0	0	0	3	3	28	42
At1g07330	257489_at	0	0	2	0	1	0	0	1	4
At1g07340	261072_at	0	0	0	0	0	3	0	3	6
At1g07350	261081_at	15	3	0	0	0	6	1	6	31
At1g07360	261082_at	1	0	0	0	0	1	0	0	2
At1g07370	261080_at	11	1	0	0	0	3	3	27	45
At1g07380	261071_at	0	0	2	0	2	0	0	6	10
At1g07390	261070_at	0	0	0	0	0	0	0	5	5
At1g07410	261069_at	1	0	0	0	0	5	0	5	11
At1g07420	261076_at	0	0	0	0	0	0	0	0	0
At1g07430	261077_at	23	5	0	0	0	8	3	24	63
At1g07440	261084_at	3	10	0	0	0	2	0	24	39
At1g07450	261068_at	0	0	1	0	1	1	0	13	16
At1g07460	261067_at	0	0	0	0	0	0	0	0	0
At1g07470	261079_s_at	0	0	1	0	0	0	0	0	1
At1g07490	261066_at	0	0	0	0	0	0	0	0	0
At1g07500	261065_at	9	1	0	0	0	2	5	8	25
At1g07510	261064_at	4	0	0	0	0	0	0	2	6
At1g07520	261063_at	4	0	0	0	0	0	0	4	8
At1g07530	261062_at	2	0	2	0	1	0	2	6	13
At1g07540	261061_at	0	0	0	0	0	3	0	1	4
At1g07550	261091_at	0	0	0	0	0	0	0	0	0
At1g07560	261090_at	0	0	6	0	6	0	0	5	17
At1g07570	261089_at	1	3	1	0	0	2	0	13	20
At1g07590	261088_at	3	4	5	0	3	0	0	1	16
At1g07600	261438_at	2	0	0	0	0	3	0	9	14
At1g07610	261410_at	12	4	0	0	0	8	1	30	55
At1g07620	261435_at	0	0	0	0	0	0	0	0	0
At1g07630	261413_at	1	8	1	0	5	0	0	5	20
At1g07640	261409_at	2	0	0	0	0	0	0	22	24
At1g07650	261434_at	3	0	1	0	1	3	0	20	28
At1g07670	261433_s_at	0	0	0	0	0	0	0	1	1
At1g07680	261432_at	0	0	1	0	1	1	0	0	3
At1g07690	261466_at	0	0	0	0	0	4	1	1	6
At1g07700	261417_at	6	0	0	0	0	0	0	22	28
At1g07705	261465_at	0	0	0	0	1	0	0	0	1
At1g07720	261420_at	4	12	0	0	0	8	0	31	55
At1g07730	261464_at	0	0	0	0	1	1	0	3	5
At1g07740	261463_at	0	0	7	0	7	0	0	0	14
At1g07745	261437_at	0	0	0	0	0	0	0	0	0
At1g07750	261415_at	0	0	0	0	0	5	0	19	24
At1g07770	261416_at	1	0	0	0	0	0	0	6	7
At1g07790	261411_at	10	0	0	0	0	2	1	18	31
At1g07795	261414_at	0	0	0	0	0	1	0	0	1
At1g07820	261408_s_at	0	0	0	0	0	0	0	12	12
At1g07830	261418_at	4	0	0	0	0	0	0	12	16
At1g07840	261419_at	0	0	0	0	0	0	0	0	0
At1g07850	261462_at	0	0	0	0	0	3	0	1	4
At1g07860	261461_at	0	0	0	0	0	0	0	1	1
At1g07870	261436_at	2	0	0	0	0	1	0	10	13
At1g07880	261460_at	0	0	0	0	0	1	1	10	12
At1g07890	261412_at	0	0	0	0	0	2	0	4	6
At1g07910	260677_at	0	0	1	0	1	0	0	0	2
At1g07960	257495_at	0	0	0	0	0	0	0	0	0
At1g07970	260678_at	0	0	0	0	0	0	0	0	0
At1g07980	260622_at	0	0	0	0	0	0	0	0	0
At1g07990	260679_at	1	0	1	0	0	0	0	0	2
At1g08000	260680_s_at	0	0	1	0	0	0	0	1	2
At1g08020	260681_at	0	0	0	0	0	0	0	0	0
At1g08030	260647_at	0	0	0	0	0	0	0	0	0
At1g08040	260626_at	0	0	0	0	0	0	0	2	2
At1g08050	260648_at	4	21	1	0	1	4	1	17	49
At1g08060	260625_at	0	0	0	0	0	0	0	0	0
At1g08065	260621_at	0	0	0	0	0	0	0	4	4
At1g08070	260620_at	0	0	0	0	0	0	0	0	0
At1g08080	260649_at	0	0	0	0	1	0	0	0	1
At1g08090	260623_at	10	7	0	0	0	3	1	0	21
At1g08100	260624_at	0	0	0	0	0	1	0	0	1
At1g08110	260619_at	1	0	0	0	0	0	0	3	4
At1g08130	261810_at	1	0	2	0	2	0	0	5	10
At1g08150	261816_at	0	0	0	0	0	0	0	1	1
At1g08170	261755_at	0	0	0	0	0	4	1	5	10
At1g08180	261817_at	0	0	0	0	0	1	0	2	3
At1g08190	261783_at	0	0	0	0	0	0	0	0	0
At1g08210	261757_at	1	0	0	0	0	0	0	2	3
At1g08220	261784_at	0	0	0	0	0	0	0	0	0
At1g08230	261785_at	1	2	0	0	0	5	2	12	22
At1g08250	261758_at	1	0	0	0	0	1	0	15	17
At1g08260	261811_at	1	0	0	0	0	0	0	1	2
At1g08270	261812_at	0	0	1	0	1	0	0	0	2
At1g08280	261813_at	1	0	1	0	2	0	1	7	12
At1g08310	261814_at	0	0	1	0	13	1	2	6	23
At1g08320	261756_at	2	2	0	0	0	0	0	17	21
At1g08325	261815_at	2	0	0	0	0	6	0	16	24
At1g08340	261809_at	1	0	1	0	0	2	2	10	16
At1g08350	261747_at	0	0	0	0	0	0	0	0	0
At1g08360	261694_at	2	0	0	0	0	0	0	6	8
At1g08370	261693_at	0	0	0	0	0	0	0	0	0
At1g08380	261746_at	4	1	0	0	0	5	0	24	34
At1g08390	261742_at	1	0	0	0	0	0	1	3	5
At1g08420	261743_s_at	1	1	0	0	0	3	0	2	7
At1g08430	257481_at	3	1	0	0	0	1	1	6	12
At1g08450	261692_at	3	4	0	0	0	6	1	33	47
At1g08460	261720_at	5	0	1	0	0	1	0	3	10
At1g08470	261696_at	0	0	0	0	0	0	0	5	5
At1g08480	261721_at	0	0	0	0	0	0	2	1	3
At1g08490	261744_at	0	0	0	0	0	0	0	9	9
At1g08500	261745_at	4	0	1	0	1	6	1	16	29
At1g08510	261722_at	0	1	0	0	2	2	0	3	8
At1g08520	261695_at	0	0	1	0	1	0	0	31	33
At1g08540	264781_at	3	1	0	0	0	2	1	34	41
At1g08550	264799_at	6	3	0	0	0	1	3	35	48
At1g08560	264802_at	6	0	3	0	0	5	1	37	52
At1g08570	264779_at	7	0	0	0	0	5	1	8	21
At1g08580	264803_at	5	0	0	0	0	0	0	10	15
At1g08590	264804_at	0	0	1	0	0	0	0	1	2
At1g08600	264805_at	0	0	1	0	0	0	0	6	7
At1g08610	264806_at	3	0	0	0	0	2	0	8	13
At1g08620	264792_at	0	0	3	0	6	0	0	1	10
At1g08630	264777_at	4	3	0	0	0	11	3	25	46
At1g08640	264811_at	0	0	0	0	1	0	1	22	24
At1g08650	264783_at	14	2	0	0	0	7	1	10	34
At1g08660	264793_at	0	1	0	0	0	0	0	6	7
At1g08670	264794_at	1	0	1	0	0	0	0	2	4
At1g08680	264795_at	1	0	0	0	0	1	0	3	5
At1g08690	264796_at	0	0	0	0	0	0	0	0	0
At1g08700	264807_at	0	0	0	0	1	0	0	3	4
At1g08710	264797_at	0	0	1	0	1	0	0	0	2
At1g08720	264780_at	2	0	0	0	0	0	0	1	3
At1g08730	264798_at	0	0	0	0	0	3	0	1	4
At1g08750	264810_at	0	0	1	0	2	0	0	0	3
At1g08770	264808_at	0	0	0	0	0	0	0	2	2
At1g08780	264778_at	0	0	0	0	0	0	0	3	3
At1g08800	264800_at	3	4	0	0	1	0	1	10	19
At1g08810	264782_at	0	1	0	0	0	2	0	31	34
At1g08830	264809_at	5	0	0	0	0	5	1	11	22
At1g08840	264801_at	0	0	0	0	0	1	0	2	3
At1g08860	264646_at	0	2	0	0	0	0	0	0	2
At1g08880	264651_at	0	0	0	0	0	0	1	3	4
At1g08900	264654_s_at	3	0	0	0	0	1	0	22	26
At1g08920	264652_at	3	7	0	0	0	5	1	20	36
At1g08930	264624_at	12	1	0	0	0	11	1	36	61
At1g08940	264645_at	3	20	0	0	0	1	1	15	40
At1g08960	264644_at	0	0	0	0	3	0	0	0	3
At1g08970	264650_at	0	0	0	0	0	0	0	1	1
At1g08980	264653_at	6	0	0	0	1	1	0	20	28
At1g08990	264643_at	0	0	0	0	0	0	0	8	8
At1g09000	264623_at	0	0	0	0	0	0	0	0	0
At1g09010	264656_at	0	0	0	0	0	0	0	0	0
At1g09020	264625_at	2	0	0	0	0	2	0	0	4
At1g09030	264642_at	0	0	4	0	1	0	0	0	5
At1g09060	264649_at	0	0	1	0	2	0	0	0	3
At1g09070	264655_at	8	2	0	0	0	3	1	18	32
At1g09080	264648_at	6	18	0	0	0	5	1	32	62
At1g09090	264647_at	8	1	0	0	0	6	0	5	20
At1g09100	264657_at	0	2	1	0	1	0	0	0	4
At1g09130	264641_at	0	0	1	0	8	2	0	15	26
At1g09140	264255_at	2	0	1	0	2	3	0	3	11
At1g09150	264254_at	0	0	0	0	0	0	0	0	0
At1g09155	264263_at	0	0	0	0	0	0	0	7	7
At1g09160	264266_at	0	0	0	0	0	0	0	9	9
At1g09170	264253_at	0	0	1	0	0	1	0	1	3
At1g09180	264252_at	0	0	0	0	0	0	0	0	0
At1g09190	264251_at	0	0	0	0	0	0	0	0	0
At1g09200	264262_at	9	4	0	0	0	6	3	28	50
At1g09210	264260_at	1	4	0	0	0	1	0	11	17
At1g09220	264258_at	0	0	1	0	0	0	0	0	1
At1g09230	264257_at	0	0	0	0	0	0	0	2	2
At1g09240	264261_at	5	3	3	0	1	5	2	30	49
At1g09250	264264_at	6	0	0	0	0	0	0	8	14
At1g09270	264256_at	0	0	1	0	0	1	0	0	2
At1g09280	264265_at	1	0	0	0	0	0	0	0	1
At1g09290	264259_at	0	0	0	0	0	0	0	0	0
At1g09300	263707_at	0	0	3	0	1	0	0	0	4
At1g09310	263709_at	10	9	0	0	0	15	0	27	61
At1g09320	263708_at	0	0	0	0	0	0	0	0	0
At1g09330	263710_at	0	0	0	0	0	0	0	1	1
At1g09340	263676_at	8	6	2	0	3	4	3	32	58
At1g09350	264511_at	13	9	0	0	0	1	2	2	27
At1g09360	264555_at	0	0	0	0	0	0	0	0	0
At1g09370	264500_at	0	0	0	0	0	0	0	5	5
At1g09380	264505_at	0	0	0	0	0	6	0	8	14
At1g09390	264501_at	1	1	0	0	0	3	1	9	15
At1g09400	264502_at	0	0	1	0	0	0	0	0	1
At1g09410	264503_at	0	0	0	0	0	0	0	0	0
At1g09415	264507_at	2	0	0	0	0	7	0	33	42
At1g09420	264513_at	0	0	0	3	0	2	0	17	22
At1g09430	264504_at	1	1	0	0	0	1	0	5	8
At1g09440	264549_at	0	0	2	0	1	1	0	5	9
At1g09450	264550_at	1	0	2	0	1	2	0	10	16
At1g09460	264551_at	1	0	1	0	5	2	0	11	20
At1g09470	264552_at	0	0	0	0	2	3	0	1	6
At1g09480	264553_s_at	1	0	0	0	1	0	0	3	5
At1g09500	264514_at	11	13	0	0	0	6	3	31	64
At1g09510	264554_at	0	0	0	0	0	0	0	3	3
At1g09520	264509_at	0	0	0	0	0	0	0	0	0
At1g09530	264510_at	1	2	1	0	0	0	2	7	13
At1g09540	264556_at	0	0	0	0	0	3	0	10	13
At1g09550	264557_at	0	0	0	0	0	0	0	3	3
At1g09560	264506_at	4	17	1	0	0	2	0	17	41
At1g09570	264508_at	5	1	1	0	1	5	0	1	14
At1g09575	264512_at	1	0	0	0	0	1	1	10	13
At1g09600	264558_at	0	0	0	0	1	0	0	5	6
At1g09610	264559_at	0	0	0	0	0	1	1	6	8
At1g09620	264705_at	0	0	3	0	0	0	0	1	4
At1g09630	264669_at	0	4	0	0	3	0	1	11	19
At1g09640	264670_s_at	0	0	0	0	0	0	0	1	1
At1g09660	264664_at	0	0	0	0	0	0	0	6	6
At1g09670	264665_at	0	0	0	0	1	0	0	5	6
At1g09680	264666_at	0	0	1	0	1	0	0	0	2
At1g09690	264679_s_at	3	0	0	0	0	1	1	10	15
At1g09700	264677_at	0	0	0	0	0	0	0	0	0
At1g09720	264706_at	0	0	0	0	0	0	0	0	0
At1g09730	264707_at	0	0	0	0	0	0	0	0	0
At1g09740	264708_at	0	1	0	0	1	3	0	26	31
At1g09750	264672_at	24	23	0	0	0	9	3	32	91
At1g09760	264678_at	0	0	1	0	4	1	0	2	8
At1g09770	264709_at	0	0	0	0	0	1	0	1	2
At1g09780	264668_at	2	0	0	0	0	5	1	12	20
At1g09790	264710_at	0	0	0	0	0	3	0	10	13
At1g09795	264673_at	0	0	0	0	0	2	1	13	16
At1g09800	264711_at	0	0	0	0	1	0	0	0	1
At1g09810	264712_at	0	0	0	0	0	0	0	2	2
At1g09815	264674_at	0	0	0	0	0	0	0	4	4
At1g09820	264713_at	0	0	1	0	1	0	0	0	2
At1g09830	264675_at	1	0	0	0	0	0	1	7	9
At1g09840	264686_at	0	0	1	0	1	0	0	0	2
At1g09850	264687_at	0	0	0	0	0	0	1	14	15
At1g09870	264676_at	0	0	0	0	1	0	0	0	1
At1g09890	264688_at	0	0	1	0	0	0	0	0	1
At1g09900	264689_at	1	1	0	0	0	1	0	17	20
At1g09910	264658_at	1	0	4	0	4	0	0	1	10
At1g09920	264671_at	0	0	0	0	0	0	0	1	1
At1g09930	264659_at	3	0	0	0	0	0	0	0	3
At1g09940	264660_at	0	11	0	0	0	1	0	13	25
At1g09950	264661_at	4	2	0	0	1	3	0	13	23
At1g09960	264662_at	0	0	0	0	0	0	0	12	12
At1g09970	264663_at	6	9	1	0	0	7	0	24	47
At1g09980	264667_s_at	0	0	0	0	0	0	0	0	0
At1g09990	264518_at	0	0	0	0	0	0	0	2	2
At1g10000	264519_at	0	0	0	0	0	0	0	0	0
At1g10010	264520_at	0	0	1	0	5	0	0	0	6
At1g10020	264521_at	3	3	0	0	0	2	1	25	34
At1g10030	264523_at	1	1	0	0	0	0	0	5	7
At1g10050	264522_at	1	0	0	0	0	0	0	7	8
At1g10060	264525_at	2	0	0	0	0	4	2	23	31
At1g10070	264524_at	12	8	0	0	0	17	3	23	63
At1g10080	264515_at	3	1	0	0	0	1	0	11	16
At1g10090	264516_at	1	0	5	0	11	0	0	9	26
At1g10110	257417_at	0	0	0	3	0	2	0	0	5
At1g10120	264517_at	2	0	1	0	2	0	0	5	10
At1g10130	264526_at	0	0	1	0	1	0	0	0	2
At1g10140	264467_at	7	19	0	0	0	5	1	34	66
At1g10150	264463_at	2	0	0	0	0	2	1	10	15
At1g10160	264459_at	0	0	0	0	0	0	0	0	0
At1g10170	264460_at	1	0	0	0	1	1	0	2	5
At1g10180	264407_at	1	0	3	0	7	0	0	5	16
At1g10200	264462_at	3	0	0	0	0	3	0	13	19
At1g10210	264405_at	4	0	0	0	0	1	0	4	9
At1g10230	264465_at	3	1	0	0	1	1	0	15	21
At1g10240	264408_at	0	0	0	0	1	0	0	0	1
At1g10250	264450_s_at	1	0	0	0	0	0	0	4	5
At1g10260	264451_s_at	4	0	1	0	1	0	0	0	6
At1g10270	264452_at	3	0	0	0	0	0	0	10	13
At1g10290	264406_at	0	0	0	0	0	0	0	0	0
At1g10300	264453_at	0	0	0	0	0	0	0	0	0
At1g10310	264468_at	0	0	0	0	0	0	0	9	9
At1g10320	264454_at	0	0	0	0	1	0	0	2	3
At1g10330	264455_at	0	0	0	0	0	0	0	0	0
At1g10340	264434_at	8	12	0	0	0	12	2	36	70
At1g10350	264464_at	0	0	0	0	0	0	0	0	0
At1g10360	264435_at	2	4	0	0	0	1	3	30	40
At1g10370	264436_at	23	6	0	2	0	7	5	13	56
At1g10380	264466_at	3	0	0	0	0	0	0	26	29
At1g10390	264456_at	1	0	0	0	0	2	0	0	3
At1g10400	264457_at	3	0	0	0	0	0	0	0	3
At1g10410	264458_at	2	9	1	0	1	3	0	18	34
At1g10420	263234_at	0	0	0	0	0	0	0	0	0
At1g10430	263235_at	0	0	0	0	1	1	0	0	2
At1g10460	263211_at	0	0	0	0	0	0	0	1	1
At1g10470	263236_at	8	4	0	0	1	3	1	29	46
At1g10480	263208_at	1	0	0	0	0	2	0	8	11
At1g10490	263255_at	0	0	1	0	1	0	0	2	4
At1g10500	263256_at	2	0	0	0	0	0	0	15	17
At1g10510	263212_at	0	0	3	0	0	1	0	24	28
At1g10520	263257_at	0	0	0	0	0	1	0	0	1
At1g10522	263209_at	9	3	0	0	0	6	3	29	50
At1g10530	257450_at	0	1	0	0	1	1	0	2	5
At1g10540	263258_at	0	0	0	0	0	3	0	17	20
At1g10550	263207_at	10	4	0	0	0	3	2	31	50
At1g10560	263259_at	4	0	0	0	0	1	0	10	15
At1g10570	263260_at	0	0	0	0	0	0	0	0	0
At1g10580	263261_at	0	1	3	0	0	0	0	0	4
At1g10585	263210_at	3	25	1	0	1	2	1	1	34
At1g10590	263206_at	1	0	0	0	0	0	0	0	1
At1g10610	263237_at	0	0	0	0	0	2	0	0	2
At1g10620	261830_at	0	0	1	0	0	0	0	2	3
At1g10630	261831_at	0	0	0	0	0	0	0	7	7
At1g10640	261834_at	14	1	1	0	1	14	2	41	74
At1g10650	261832_at	0	0	0	0	2	0	0	4	6
At1g10660	257477_at	0	0	0	0	0	2	0	2	4
At1g10670	261833_at	0	0	0	0	0	0	0	7	7
At1g10680	261829_at	0	0	0	0	1	0	0	0	1
At1g10690	262788_at	0	0	0	0	0	4	0	6	10
At1g10700	262762_at	0	11	1	0	0	0	1	20	33
At1g10710	262792_at	1	0	0	0	0	0	0	0	1
At1g10720	262761_at	0	0	5	0	11	0	0	0	16
At1g10730	262787_at	0	0	4	0	25	0	0	1	30
At1g10740	262786_at	4	0	0	0	0	2	2	15	23
At1g10750	262785_at	0	0	1	0	2	1	0	2	6
At1g10760	262784_at	6	6	0	0	0	5	3	34	54
At1g10770	262760_at	0	2	0	0	0	9	1	12	24
At1g10780	262758_at	4	0	0	0	0	2	0	12	18
At1g10800	262759_at	0	0	0	0	0	0	0	0	0
At1g10810	262789_at	0	0	1	0	1	0	0	0	2
At1g10830	262791_at	0	0	0	0	0	0	1	25	26
At1g10840	262790_at	0	0	3	0	2	0	0	0	5
At1g10850	262783_at	5	0	0	0	1	1	1	18	26
At1g10870	260469_at	0	0	0	0	0	0	0	1	1
At1g10880	260473_at	0	0	0	0	0	0	0	0	0
At1g10890	260467_at	0	0	0	0	1	0	0	0	1
At1g10900	260466_at	1	1	2	0	1	0	0	14	19
At1g10910	260465_at	0	0	0	0	0	0	0	14	14
At1g10920	260464_at	2	0	0	0	0	0	0	0	2
At1g10930	260463_at	0	0	0	0	0	0	0	0	0
At1g10940	260480_at	0	0	0	0	0	0	0	1	1
At1g10950	260482_at	3	0	0	0	0	0	0	0	3
At1g10960	260481_at	8	3	0	0	0	2	0	19	32
At1g10970	260462_at	2	0	0	0	0	2	1	8	13
At1g10980	260461_at	10	0	0	0	0	6	0	8	24
At1g10990	260472_at	4	4	0	0	0	5	0	18	31
At1g11000	260483_at	4	0	0	0	2	1	0	6	13
At1g11020	260479_at	0	0	0	0	0	0	0	1	1
At1g11040	260478_at	0	0	0	0	0	0	0	1	1
At1g11050	260477_at	4	4	0	0	0	3	1	11	23
At1g11060	260476_at	0	0	0	0	0	0	0	0	0
At1g11070	260471_at	0	0	0	0	0	0	0	3	3
At1g11080	260475_at	12	1	0	0	0	1	5	21	40
At1g11090	260474_at	0	0	0	0	0	0	0	1	1
At1g11100	260468_at	1	4	0	0	0	0	0	0	5
At1g11120	260470_at	1	0	0	0	0	2	0	2	5
At1g11130	262479_at	0	0	0	0	0	6	0	4	10
At1g11140	262451_at	1	3	0	0	0	2	0	18	24
At1g11160	262449_at	0	0	0	0	1	1	0	0	2
At1g11170	262478_at	0	1	0	0	0	0	0	11	12
At1g11190	262454_at	3	0	0	0	0	5	3	25	36
At1g11200	262457_at	0	3	0	0	0	0	0	0	3
At1g11210	262452_at	20	0	0	0	0	5	6	21	52
At1g11220	262477_at	0	0	2	0	3	0	0	0	5
At1g11240	262453_at	0	0	0	0	0	0	0	3	3
At1g11250	262511_at	0	0	0	0	0	0	0	1	1
At1g11260	262456_at	18	11	0	0	0	5	2	27	63
At1g11270	262510_at	0	0	0	0	0	0	0	1	1
At1g11280	262458_at	0	0	0	0	0	1	0	3	4
At1g11290	262509_at	0	0	0	0	2	0	0	3	5
At1g11300	262508_at	1	0	0	0	0	6	1	23	31
At1g11310	262455_at	3	6	0	0	0	0	0	24	33
At1g11320	262450_at	0	0	0	0	0	0	0	0	0
At1g11330	262507_at	5	1	8	0	6	6	1	16	43
At1g11340	262480_at	0	0	3	0	4	0	0	0	7
At1g11350	261873_at	3	5	0	0	0	5	1	35	49
At1g11360	261828_at	0	0	0	0	0	0	0	1	1
At1g11370	261849_at	0	0	0	0	0	0	0	0	0
At1g11380	261822_at	6	4	1	0	1	3	2	30	47
At1g11390	261818_at	0	0	0	0	0	0	0	1	1
At1g11400	261823_at	0	1	0	0	0	0	0	3	4
At1g11410	261819_at	1	4	0	0	0	5	0	19	29
At1g11420	261820_at	0	0	0	0	1	0	0	9	10
At1g11430	261824_at	0	0	3	0	2	1	0	17	23
At1g11440	261871_at	0	0	0	0	0	0	0	5	5
At1g11460	261868_s_at	3	0	0	0	0	4	2	9	18
At1g11470	261869_at	0	0	0	0	0	0	0	0	0
At1g11480	261827_at	0	0	1	0	5	0	0	0	6
At1g11520	261872_s_at	1	1	0	0	1	3	0	0	6
At1g11530	261821_at	7	1	0	0	1	6	1	25	41
At1g11540	261846_at	0	0	0	0	0	0	0	0	0
At1g11545	261825_at	25	6	1	0	0	6	2	28	68
At1g11560	261847_at	0	0	3	0	1	0	0	0	4
At1g11570	261870_at	0	0	0	0	0	0	0	0	0
At1g11580	261826_at	8	7	0	0	0	13	2	34	64
At1g11590	261848_at	0	0	0	0	0	0	0	3	3
At1g11600	262819_at	7	0	0	0	0	3	1	14	25
At1g11610	262815_at	0	1	1	0	0	0	0	0	2
At1g11630	262822_at	0	0	0	0	0	0	0	0	0
At1g11650	262824_at	0	0	0	0	0	0	0	0	0
At1g11660	262814_at	0	0	0	0	0	0	1	1	2
At1g11670	262813_at	4	2	1	0	1	9	0	24	41
At1g11680	262820_at	0	0	0	0	0	0	0	0	0
At1g11690	262812_at	0	0	1	0	0	0	0	0	1
At1g11700	262811_at	6	8	0	0	0	15	2	20	51
At1g11710	262810_at	0	0	2	0	0	0	0	0	2
At1g11720	262809_at	3	3	0	0	0	0	0	14	20
At1g11730	262808_at	0	0	0	0	0	0	0	2	2
At1g11740	262807_at	0	0	0	0	0	0	0	0	0
At1g11750	262823_at	0	0	0	0	1	0	1	28	30
At1g11760	262818_at	0	0	0	0	0	1	0	1	2
At1g11770	262817_at	0	0	0	0	0	3	0	4	7
At1g11780	262816_at	0	0	0	0	0	0	0	8	8
At1g11790	262825_at	1	0	1	0	1	0	1	12	16
At1g11800	262821_at	0	0	0	0	0	0	0	0	0
At1g11820	264397_at	3	0	1	0	0	1	0	11	16
At1g11840	264372_at	1	0	0	0	0	1	2	3	7
At1g11850	264343_at	7	4	0	0	0	8	1	35	55
At1g11860	264394_at	2	8	0	0	0	2	3	27	42
At1g11870	264350_at	0	0	0	0	0	1	1	23	25
At1g11880	264393_at	0	0	0	0	0	0	0	0	0
At1g11890	264373_at	1	0	0	0	0	0	0	2	3
At1g11900	264392_at	0	0	0	0	1	0	0	0	1
At1g11910	264344_at	0	0	0	0	0	0	0	0	0
At1g11915	264345_at	0	0	2	0	0	0	0	0	2
At1g11920	264391_at	0	0	0	0	0	2	0	1	3
At1g11930	264349_at	0	0	0	0	0	0	0	2	2
At1g11940	257422_at	0	0	0	0	0	0	0	2	2
At1g11950	264390_at	0	0	0	0	0	0	0	2	2
At1g11960	264389_at	11	4	0	0	0	1	0	15	31
At1g11970	264388_at	0	0	0	0	0	0	0	0	0
At1g11990	264387_at	0	0	0	0	0	0	0	1	1
At1g12000	264386_at	3	0	0	0	0	2	1	24	30
At1g12010	264346_at	5	1	0	0	0	10	0	37	53
At1g12020	264385_at	1	0	0	0	0	0	1	16	18
At1g12030	257421_at	4	0	0	0	1	1	2	18	26
At1g12040	264347_at	0	0	0	0	0	4	0	3	7
At1g12050	264396_at	1	0	0	0	0	0	0	2	3
At1g12070	264395_at	0	0	0	0	0	4	0	4	8
At1g12080	264342_at	23	0	0	1	0	16	3	35	78
At1g12090	264371_at	6	11	0	0	0	5	0	28	50
At1g12100	264370_at	0	0	0	0	0	0	0	1	1
At1g12110	264348_at	8	2	0	0	0	8	2	29	49
At1g12120	260995_at	1	0	0	0	0	1	0	0	2
At1g12130	260994_at	0	0	0	0	6	2	0	4	12
At1g12140	260993_at	2	0	0	0	0	0	1	20	23
At1g12150	260992_at	0	0	0	0	0	1	0	0	1
At1g12160	260991_at	4	0	0	0	0	0	0	10	14
At1g12180	260990_at	0	0	0	0	0	1	0	2	3
At1g12190	261024_at	0	0	1	0	0	0	0	0	1
At1g12200	261023_at	5	7	0	0	0	3	4	20	39
At1g12210	260996_at	0	0	0	0	0	0	0	0	0
At1g12220	260966_at	1	0	0	0	0	0	0	16	17
At1g12230	260967_at	1	0	1	0	1	1	1	8	13
At1g12240	260969_at	6	4	0	0	0	7	0	21	38
At1g12250	260968_at	2	3	0	0	0	1	2	32	40
At1g12260	261022_at	0	0	0	0	0	0	0	1	1
At1g12270	259519_at	0	0	0	0	0	0	0	11	11
At1g12280	259535_at	3	0	0	0	0	0	0	18	21
At1g12290	259534_at	0	5	0	0	0	2	0	0	7
At1g12310	259538_at	0	0	0	0	1	0	0	4	5
At1g12320	259520_at	0	0	0	1	0	2	1	11	15
At1g12330	259528_at	2	0	0	0	0	1	0	29	32
At1g12340	257513_s_at	0	0	0	0	1	0	0	0	1
At1g12360	259512_at	1	2	0	0	1	0	0	0	4
At1g12370	259537_at	7	0	3	0	4	0	0	15	29
At1g12400	259529_at	1	0	0	3	0	4	0	3	11
At1g12410	259521_at	0	0	0	0	0	0	1	13	14
At1g12430	259513_at	0	0	0	0	0	0	0	10	10
At1g12450	259530_at	1	0	0	0	0	0	0	10	11
At1g12460	259531_at	0	0	0	0	0	1	0	10	11
At1g12470	259532_at	0	0	0	0	0	0	0	0	0
At1g12480	259514_at	0	0	0	0	0	0	2	9	11
At1g12490	259522_at	0	0	0	0	0	0	0	0	0
At1g12500	259523_at	0	1	0	0	0	0	1	24	26
At1g12520	259511_at	5	0	0	0	0	3	2	24	34
At1g12530	259533_at	0	0	0	0	1	1	0	0	2
At1g12550	259524_at	2	0	0	0	0	0	0	1	3
At1g12560	259525_at	1	0	0	0	0	2	0	4	7
At1g12570	259526_at	6	0	0	0	0	8	1	21	36
At1g12580	259484_at	1	0	0	0	0	1	0	14	16
At1g12600	259527_at	0	0	0	0	0	2	0	7	9
At1g12610	255937_at	7	5	1	0	0	9	1	26	49
At1g12620	255938_at	0	0	0	0	0	0	0	0	0
At1g12630	255927_at	0	0	0	0	0	0	0	1	1
At1g12640	255928_at	1	0	0	0	0	1	1	6	9
At1g12650	255929_at	1	0	0	0	0	0	0	3	4
At1g12660	255930_at	0	0	0	0	0	0	0	0	0
At1g12680	255936_at	0	0	1	0	1	0	0	0	2
At1g12700	255935_at	0	0	0	0	0	0	0	0	0
At1g12710	255931_at	2	0	0	0	0	0	1	20	23
At1g12720	255932_at	0	0	1	0	2	0	0	0	3
At1g12730	255939_at	0	0	0	0	0	0	0	0	0
At1g12740	255934_at	3	1	0	0	0	1	1	4	10
At1g12750	255933_at	0	0	0	0	0	0	0	7	7
At1g12770	261194_at	0	0	0	0	1	0	0	0	1
At1g12780	261211_at	18	3	0	0	0	15	1	22	59
At1g12790	261205_at	0	0	0	0	0	0	0	0	0
At1g12800	261206_at	4	5	1	0	1	1	2	33	47
At1g12810	261209_at	0	0	0	0	0	0	0	1	1
At1g12820	261195_at	0	0	1	0	0	0	0	1	2
At1g12830	261207_at	0	0	0	0	0	0	0	13	13
At1g12840	261210_at	0	0	0	0	1	0	0	0	1
At1g12845	261203_at	12	14	10	0	2	3	2	19	62
At1g12850	261201_at	0	0	0	0	0	1	0	0	1
At1g12860	261196_at	4	2	0	0	0	1	1	20	28
At1g12880	261212_at	4	1	0	0	0	6	1	21	33
At1g12900	261197_at	4	5	0	0	0	1	2	24	36
At1g12910	261202_at	1	0	0	0	0	0	0	0	1
At1g12930	261208_at	0	0	1	0	2	0	0	0	3
At1g12940	261198_at	0	9	1	0	1	3	2	4	20
At1g12950	261199_at	4	0	0	0	0	2	2	4	12
At1g12960	261200_at	0	0	0	0	0	0	0	0	0
At1g12970	261213_at	0	0	0	0	0	0	0	0	0
At1g12990	262768_at	3	2	0	0	0	0	0	24	29
At1g13000	262775_at	0	0	0	0	0	0	0	7	7
At1g13020	262776_at	0	0	0	0	0	2	0	0	2
At1g13030	262777_at	0	0	0	0	0	0	0	10	10
At1g13040	257465_at	0	0	1	0	0	0	0	0	1
At1g13050	262778_at	0	0	1	0	0	0	0	0	1
At1g13060	262781_s_at	0	0	0	0	0	0	0	0	0
At1g13070	262779_at	0	0	0	0	0	0	0	2	2
At1g13080	262826_at	14	6	2	0	3	14	3	25	67
At1g13090	262780_at	3	1	0	0	0	0	1	17	22
At1g13100	262827_at	0	2	2	0	1	0	0	22	27
At1g13110	262793_at	10	13	0	0	2	6	1	34	66
At1g13120	262794_at	0	0	0	0	0	0	0	0	0
At1g13130	262795_at	0	0	0	0	0	3	0	1	4
At1g13140	262764_at	0	0	0	0	1	3	0	6	10
At1g13150	262765_at	0	0	1	0	0	4	0	4	9
At1g13160	262766_at	5	0	3	0	4	0	0	6	18
At1g13170	262767_at	0	0	0	0	0	0	0	3	3
At1g13180	262769_at	0	0	0	0	1	0	1	0	2
At1g13190	262770_at	0	0	0	0	0	0	0	0	0
At1g13195	262782_at	2	0	0	0	0	0	0	1	3
At1g13200	262771_at	0	0	0	0	0	0	0	0	0
At1g13210	262772_at	4	3	0	0	0	3	2	31	43
At1g13220	262773_at	0	0	0	0	0	0	0	2	2
At1g13230	262774_at	0	0	0	0	0	2	0	1	3
At1g13250	259358_at	0	2	0	0	0	1	1	9	13
At1g13260	259364_at	23	0	0	0	0	19	0	34	76
At1g13270	259363_at	6	0	0	0	0	2	2	36	46
At1g13280	259366_at	4	2	3	0	2	3	1	21	36
At1g13290	257515_at	1	0	0	0	0	0	0	0	1
At1g13300	259365_at	5	0	0	0	0	4	2	8	19
At1g13310	259360_at	0	0	0	0	1	0	0	0	1
At1g13320	259407_at	0	0	0	0	0	0	0	0	0
At1g13330	259409_at	0	0	0	0	0	0	0	1	1
At1g13340	259410_at	5	26	1	0	0	14	3	30	79
At1g13350	259362_s_at	0	0	0	0	0	0	0	1	1
At1g13370	259387_at	0	0	0	0	1	0	0	0	1
At1g13380	259357_at	0	0	0	0	0	0	0	10	10
At1g13400	259386_at	0	0	0	0	1	3	0	1	5
At1g13410	259411_at	1	0	0	0	0	0	0	0	1
At1g13420	259388_at	2	0	0	0	1	4	0	7	14
At1g13440	259361_at	0	0	1	0	0	0	0	3	4
At1g13450	259412_at	1	0	0	0	0	0	0	2	3
At1g13460	259359_at	0	0	0	0	0	0	0	1	1
At1g13470	259385_at	16	12	0	0	0	11	3	47	89
At1g13540	256103_at	0	1	1	0	1	0	0	0	3
At1g13560	256134_at	0	0	0	0	0	0	0	0	0
At1g13570	256133_at	0	0	0	0	4	0	0	4	8
At1g13580	256157_at	0	0	0	0	0	0	0	1	1
At1g13590	256158_at	3	0	0	0	0	1	0	7	11
At1g13600	256131_at	4	1	0	0	0	3	6	7	21
At1g13610	256132_at	1	0	0	0	0	0	0	1	2
At1g13630	256095_at	0	0	0	0	0	0	0	0	0
At1g13640	256071_at	5	0	0	0	0	0	0	6	11
At1g13650	256096_at	18	14	1	1	0	6	3	39	82
At1g13670	256097_at	17	2	0	0	0	2	2	9	32
At1g13680	256102_at	0	0	0	0	0	0	0	1	1
At1g13690	256068_at	0	0	0	0	0	0	0	0	0
At1g13700	256098_at	6	1	0	0	0	7	2	12	28
At1g13710	256099_at	4	0	0	0	0	4	0	18	26
At1g13730	256070_at	4	0	0	0	0	4	0	10	18
At1g13740	256069_at	2	0	0	0	0	0	0	5	7
At1g13750	256100_at	5	1	0	0	0	9	2	29	46
At1g13760	256101_at	0	0	0	0	0	0	0	0	0
At1g13790	259448_at	0	0	0	0	0	2	0	10	12
At1g13800	259449_at	0	0	0	0	0	0	0	0	0
At1g13810	259422_at	1	0	0	0	0	0	0	1	2
At1g13830	259424_at	0	2	0	0	0	0	0	9	11
At1g13870	259450_at	0	0	4	0	0	0	0	0	4
At1g13880	259423_at	0	0	1	0	1	0	0	1	3
At1g13890	259451_at	0	0	0	0	0	3	0	3	6
At1g13900	259420_at	0	0	0	0	0	0	0	1	1
At1g13910	259421_at	0	0	0	0	0	0	0	2	2
At1g13920	262662_at	0	0	2	0	3	1	0	0	6
At1g13930	262609_at	23	2	0	0	0	3	0	9	37
At1g13940	262663_at	0	0	0	0	0	0	0	0	0
At1g13950	262615_at	3	0	0	0	0	4	1	24	32
At1g13960	262613_at	0	0	0	0	2	0	0	3	5
At1g13970	262664_at	0	0	0	0	0	7	0	17	24
At1g13980	262614_at	0	0	0	0	0	0	0	0	0
At1g13990	262607_at	13	4	0	0	0	5	2	27	51
At1g14000	262660_at	3	0	1	0	1	0	0	3	8
At1g14020	262647_at	0	0	0	0	0	0	1	0	1
At1g14030	262648_at	0	8	0	0	1	2	1	26	38
At1g14040	262649_at	0	0	0	0	0	2	0	19	21
At1g14050	262611_at	2	0	0	0	0	2	0	1	5
At1g14070	262665_at	0	1	0	0	0	1	1	4	7
At1g14080	262666_at	0	1	0	0	0	2	2	7	12
At1g14090	262650_at	0	0	2	0	10	0	0	0	12
At1g14100	262651_at	0	0	1	0	1	1	0	2	5
At1g14110	262652_at	0	0	0	0	0	0	0	0	0
At1g14120	262608_at	14	2	0	0	0	8	9	11	44
At1g14130	262653_at	0	5	0	0	0	3	1	20	29
At1g14140	262610_at	0	0	0	0	0	0	0	7	7
At1g14150	262612_at	11	13	0	1	0	10	4	39	78
At1g14180	262654_at	1	0	0	0	0	0	0	9	10
At1g14190	262655_s_at	0	0	4	0	0	0	0	6	10
At1g14200	262656_at	13	2	1	0	2	8	0	27	53
At1g14210	262657_at	2	0	0	0	0	4	0	14	20
At1g14220	262658_at	4	0	1	0	0	0	0	6	11
At1g14240	262659_at	0	1	1	0	1	4	0	6	13
At1g14250	262661_s_at	19	7	0	0	2	3	0	20	51
At1g14260	261481_at	0	3	0	0	0	0	0	0	3
At1g14270	261483_at	1	4	1	0	0	0	1	24	31
At1g14280	261480_at	5	17	0	0	0	5	1	31	59
At1g14290	261492_at	2	2	0	0	0	3	3	23	33
At1g14300	261524_at	0	0	0	0	0	0	0	4	4
At1g14310	261477_at	0	0	0	0	0	0	0	6	6
At1g14320	261490_at	0	0	1	0	0	0	0	1	2
At1g14330	261525_at	2	1	0	0	1	1	0	12	17
At1g14340	261487_at	2	0	0	0	0	0	0	11	13
At1g14345	261488_at	11	13	0	0	1	1	2	36	64
At1g14350	261491_at	2	1	0	0	0	5	0	9	17
At1g14360	261485_at	4	7	0	0	0	3	0	4	18
At1g14370	261526_at	4	8	0	0	0	5	1	33	51
At1g14380	261479_at	0	0	0	0	0	1	0	8	9
At1g14390	261527_at	0	0	0	0	0	0	0	1	1
At1g14400	261484_at	0	0	0	0	0	0	0	1	1
At1g14410	261493_at	2	0	0	0	0	1	1	13	17
At1g14420	261528_at	0	0	0	0	0	6	0	11	17
At1g14430	261529_at	0	0	0	0	0	0	0	0	0
At1g14440	261502_at	5	0	1	0	1	2	1	28	38
At1g14450	261489_at	0	0	0	0	0	0	2	3	5
At1g14460	261471_at	0	0	1	0	0	1	0	4	6
At1g14470	261472_at	0	0	0	0	0	0	0	0	0
At1g14480	261476_at	12	1	0	0	0	6	1	11	31
At1g14490	261473_at	0	0	3	0	0	0	0	4	7
At1g14510	261486_at	0	0	0	0	0	0	0	0	0
At1g14520	261478_at	0	0	0	0	0	0	0	0	0
At1g14530	261482_at	1	0	0	0	0	2	0	7	10
At1g14540	261474_at	10	22	0	0	0	1	0	5	38
At1g14550	261475_at	5	1	0	0	0	0	0	0	6
At1g14560	260777_at	0	0	0	0	0	0	0	0	0
At1g14570	260782_at	0	0	0	0	1	0	0	0	1
At1g14580	260776_at	1	1	0	0	0	3	0	23	28
At1g14610	260780_at	0	0	0	0	0	0	0	1	1
At1g14620	260781_at	2	0	0	0	0	2	1	17	22
At1g14640	260778_at	0	0	0	0	0	0	0	0	0
At1g14650	260779_at	0	0	0	0	0	0	0	0	0
At1g14660	262835_at	0	0	0	0	0	0	0	1	1
At1g14670	262846_at	0	0	0	0	0	0	0	7	7
At1g14680	262836_at	0	0	0	0	1	0	0	1	2
At1g14685	262848_at	0	0	3	0	0	3	0	2	8
At1g14687	262843_at	1	0	2	0	1	0	0	4	8
At1g14690	262834_at	0	0	0	0	0	0	0	0	0
At1g14700	262830_at	7	10	1	1	0	2	0	36	57
At1g14710	262849_at	1	0	0	0	0	3	1	10	15
At1g14720	262842_at	0	1	0	0	0	3	0	18	22
At1g14730	262831_at	0	0	0	0	1	1	1	13	16
At1g14740	262845_at	5	0	0	0	4	0	0	8	17
At1g14750	262833_at	0	0	0	0	0	0	0	0	0
At1g14760	262886_at	0	0	0	0	0	0	0	0	0
At1g14770	262839_at	0	0	1	0	1	0	0	2	4
At1g14780	262887_at	3	13	0	0	0	0	0	13	29
At1g14790	262888_at	4	1	1	0	0	1	2	9	18
At1g14800	262889_at	0	0	0	0	0	0	0	0	0
At1g14810	262841_at	2	0	0	0	0	1	1	22	26
At1g14820	257463_at	0	0	0	0	0	0	0	10	10
At1g14830	262837_at	0	0	0	0	0	0	0	3	3
At1g14840	262847_at	1	0	0	0	0	5	0	15	21
At1g14850	262890_at	0	0	0	0	2	0	0	5	7
At1g14870	262832_s_at	28	22	0	0	0	19	2	45	116
At1g14890	262844_at	9	3	0	0	0	9	4	24	49
At1g14900	262840_at	5	0	0	0	0	2	1	32	40
At1g14910	262856_at	0	0	2	0	0	0	0	0	2
At1g14920	262850_at	8	4	1	0	1	1	1	16	32
At1g14930	262857_at	0	0	2	0	0	3	1	5	11
At1g14940	262858_at	0	0	0	0	0	0	0	6	6
At1g14950	262828_at	0	0	0	0	0	2	1	9	12
At1g14960	262838_at	1	0	1	0	2	5	0	8	17
At1g14970	262829_at	0	0	0	0	0	0	0	2	2
At1g14980	260714_at	7	0	0	0	0	3	0	10	20
At1g14990	260738_at	1	0	0	0	0	0	1	2	4
At1g15000	260739_at	0	0	1	0	1	1	1	18	22
At1g15010	260744_at	19	11	0	0	0	20	1	32	83
At1g15020	260740_at	0	0	0	0	0	0	0	0	0
At1g15040	260743_at	0	0	0	0	0	0	0	0	0
At1g15045	260741_at	11	4	1	0	4	6	2	8	36
At1g15050	260742_at	0	0	1	0	0	0	0	2	3
At1g15060	262604_at	0	0	0	0	3	0	0	1	4
At1g15080	262596_at	0	0	2	0	2	0	0	0	4
At1g15100	262590_at	3	0	0	0	0	6	1	20	30
At1g15110	262583_at	0	0	2	0	3	0	0	14	19
At1g15120	262593_at	0	0	0	0	0	0	1	6	7
At1g15130	262588_at	0	0	0	0	0	0	0	0	0
At1g15140	262572_at	0	0	1	0	2	0	1	37	41
At1g15150	262589_s_at	0	0	0	0	0	0	0	6	6
At1g15170	262605_at	2	0	0	0	0	0	0	11	13
At1g15180	262569_at	1	7	0	1	0	6	2	28	45
At1g15190	262606_at	0	0	0	0	0	0	0	0	0
At1g15200	262570_at	0	0	0	0	0	0	0	0	0
At1g15210	262575_at	5	0	0	0	0	4	0	12	21
At1g15220	262591_at	0	0	0	0	0	0	0	0	0
At1g15230	262574_at	0	0	0	0	0	0	0	3	3
At1g15250	262594_at	3	0	0	0	0	1	0	8	12
At1g15260	262598_at	4	19	0	0	0	7	1	25	56
At1g15270	262602_at	3	0	1	0	0	1	2	1	8
At1g15280	262576_at	0	0	1	0	0	0	0	0	1
At1g15290	262577_at	5	10	0	0	0	7	0	18	40
At1g15300	262578_at	0	0	0	0	0	0	0	0	0
At1g15310	262601_at	0	0	1	0	1	0	0	0	2
At1g15320	262579_at	0	0	2	0	7	0	0	0	9
At1g15330	262580_at	4	0	0	0	1	3	1	5	14
At1g15340	262600_at	1	0	0	0	0	4	1	11	17
At1g15350	262599_at	3	0	1	0	1	0	0	10	15
At1g15360	262595_at	0	0	2	0	0	8	0	5	15
At1g15370	262581_at	0	0	3	0	15	0	0	1	19
At1g15380	262603_at	8	5	3	0	4	13	3	19	55
At1g15390	262573_at	0	0	0	0	0	1	1	21	23
At1g15400	262592_at	4	0	6	0	2	1	0	12	25
At1g15410	262582_at	1	3	0	0	0	3	0	14	21
At1g15425	262544_at	2	0	0	0	0	0	0	6	8
At1g15430	262571_at	2	10	0	0	0	3	0	12	27
At1g15440	262584_at	5	0	0	0	0	0	0	8	13
At1g15460	262585_at	0	0	0	0	2	2	0	3	7
At1g15470	262597_at	0	0	0	0	1	0	1	4	6
At1g15480	262586_at	1	0	0	0	0	0	0	7	8
At1g15490	262587_at	0	0	0	0	1	0	0	0	1
At1g15500	261767_s_at	3	1	1	0	0	1	1	5	12
At1g15510	261762_at	2	1	0	0	0	0	0	5	8
At1g15520	261763_at	10	24	0	0	0	4	1	6	45
At1g15530	261764_at	0	0	1	0	0	0	0	0	1
At1g15550	261768_at	13	2	0	0	1	6	3	25	50
At1g15570	261765_at	5	0	0	0	0	1	0	9	15
At1g15580	261766_at	2	0	1	0	5	0	0	2	10
At1g15590	261759_at	0	0	0	0	0	0	0	0	0
At1g15600	261760_at	0	0	2	0	1	0	0	0	3
At1g15640	257480_at	4	1	0	0	0	0	0	0	5
At1g15660	261761_at	5	0	0	0	0	0	0	14	19
At1g15670	259502_at	15	17	0	0	0	11	3	19	65
At1g15690	259504_at	0	0	0	0	0	0	0	0	0
At1g15700	259485_at	0	0	0	0	0	0	0	0	0
At1g15710	259486_at	0	0	0	0	0	0	1	3	4
At1g15720	259487_at	0	0	0	0	0	0	0	0	0
At1g15730	259499_at	0	0	0	0	0	0	0	34	34
At1g15740	259500_at	11	0	0	0	0	2	0	9	22
At1g15750	259501_at	1	0	0	0	1	0	0	2	4
At1g15780	259488_at	0	0	4	0	4	0	0	1	9
At1g15790	259489_at	4	3	0	0	0	2	3	16	28
At1g15800	259490_at	0	1	0	0	0	0	0	0	1
At1g15810	259505_at	0	0	0	0	0	0	0	4	4
At1g15820	259491_at	4	4	0	0	0	7	2	27	44
At1g15830	259492_at	0	0	0	0	0	0	0	0	0
At1g15840	259493_at	0	0	0	0	0	0	0	0	0
At1g15850	259494_at	0	0	0	0	0	0	0	0	0
At1g15860	259497_at	0	0	0	0	0	0	0	0	0
At1g15870	259503_at	0	0	0	0	12	1	0	1	14
At1g15880	259498_at	2	0	0	3	2	2	0	1	10
At1g15890	259495_at	2	0	0	0	1	0	0	18	21
At1g15900	259496_at	0	0	0	0	0	0	0	0	0
At1g15910	261837_s_at	0	0	0	0	0	2	0	14	16
At1g15920	261841_at	0	0	0	0	0	0	0	1	1
At1g15930	261789_at	3	1	0	0	0	0	0	6	10
At1g15940	261844_at	1	0	0	0	0	2	0	17	20
At1g15950	261792_at	3	0	0	0	0	0	0	5	8
At1g15960	261845_at	2	0	0	0	0	1	0	16	19
At1g15980	261788_at	8	8	0	1	0	6	3	34	60
At1g15990	261786_at	0	0	0	0	0	0	0	0	0
At1g16000	261790_at	0	0	2	0	2	3	2	11	20
At1g16010	261795_at	0	0	1	0	1	0	0	0	2
At1g16020	261787_at	0	0	0	0	3	0	0	0	3
At1g16030	261838_at	10	8	0	0	0	5	1	9	33
At1g16040	261839_at	0	0	0	0	0	0	0	0	0
At1g16050	261835_at	0	0	0	0	0	0	0	0	0
At1g16060	261794_at	1	0	1	0	1	4	0	13	20
At1g16070	261840_at	2	0	4	0	2	2	0	8	18
At1g16080	261793_at	0	0	0	0	0	0	1	28	29
At1g16090	261836_at	0	10	0	0	0	0	0	0	10
At1g16130	257478_at	3	6	2	0	6	0	0	22	39
At1g16150	257479_at	0	4	0	0	0	1	0	1	6
At1g16160	261842_at	0	0	0	0	0	0	0	0	0
At1g16170	261791_at	5	1	0	0	0	1	1	35	43
At1g16180	261843_at	0	0	0	0	0	0	0	0	0
At1g16190	262708_at	0	0	0	0	0	0	0	0	0
At1g16210	262710_at	2	0	0	0	0	0	0	0	2
At1g16220	262702_at	0	0	0	0	0	0	0	2	2
At1g16240	262709_at	1	0	0	0	0	0	0	1	2
At1g16260	262705_at	5	0	0	2	0	11	1	34	53
At1g16280	262706_at	2	0	0	0	0	0	0	3	5
At1g16290	262707_at	0	0	1	0	0	2	0	2	5
At1g16310	262751_at	3	0	0	0	1	6	0	8	18
At1g16330	262752_at	1	0	0	0	0	0	0	7	8
At1g16340	262753_at	0	0	0	0	1	0	1	10	12
At1g16350	262754_at	0	1	0	0	0	3	1	7	12
At1g16360	262755_at	0	0	0	0	1	3	0	2	6
At1g16370	262756_at	7	4	0	0	0	2	3	23	39
At1g16380	262757_at	0	0	0	0	0	0	0	0	0
At1g16390	262730_at	6	0	0	0	0	1	1	28	36
At1g16410	262717_s_at	20	10	1	2	0	4	2	36	75
At1g16420	262731_at	8	17	0	0	0	2	0	7	34
At1g16430	262714_s_at	0	0	3	0	0	0	0	1	4
At1g16440	262732_at	0	0	0	0	0	1	0	0	1
At1g16460	262712_at	0	2	0	0	0	0	0	1	3
At1g16470	262716_at	0	1	0	0	0	0	0	0	1
At1g16480	262701_at	0	0	1	0	0	0	0	0	1
At1g16490	262715_at	0	0	1	0	1	0	0	6	8
At1g16500	262711_at	0	0	3	0	0	2	1	6	12
At1g16510	262703_at	0	0	0	0	0	1	1	9	11
At1g16520	262713_at	3	0	0	0	0	0	0	20	23
At1g16530	262704_at	1	0	0	0	0	3	1	12	17
At1g16540	246325_at	0	1	2	0	0	0	0	4	7
At1g16560	246320_at	3	0	0	0	0	0	1	5	9
At1g16570	246351_at	0	0	1	0	0	0	0	0	1
At1g16590	246326_at	0	0	0	0	0	0	0	2	2
At1g16610	246324_at	2	0	7	0	4	0	0	2	15
At1g16640	246321_at	0	0	0	0	0	1	0	0	1
At1g16650	246350_at	0	0	0	0	0	0	0	0	0
At1g16670	246327_at	3	5	0	0	0	4	0	15	27
At1g16680	246322_at	0	0	0	0	1	0	0	0	1
At1g16690	246323_at	0	0	0	0	0	0	0	0	0
At1g16705	255768_at	0	0	0	0	0	6	0	21	27
At1g16710	255762_at	0	0	0	0	0	0	0	0	0
At1g16720	255764_at	9	4	0	0	0	2	2	27	44
At1g16730	255763_at	0	0	0	0	2	4	0	7	13
At1g16740	255767_at	0	0	0	0	0	0	1	3	4
At1g16750	255766_at	0	2	0	0	0	1	0	11	14
At1g16760	255765_at	0	0	0	0	0	0	0	1	1
At1g16770	255761_at	0	0	0	0	0	2	0	6	8
At1g16780	255760_at	0	0	0	0	2	0	0	8	10
At1g16790	255759_at	4	0	0	0	1	1	0	2	8
At1g16800	255758_at	0	0	0	0	1	0	0	0	1
At1g16810	256113_at	0	0	3	0	3	0	0	1	7
At1g16820	256111_at	0	0	0	0	0	0	0	0	0
At1g16830	256107_at	2	0	0	0	0	0	0	0	2
At1g16840	256117_at	0	0	2	0	0	0	0	3	5
At1g16850	256114_at	24	5	0	0	0	1	3	30	63
At1g16860	256116_at	1	0	0	0	0	0	0	3	4
At1g16870	256106_at	0	0	0	0	1	0	0	5	6
At1g16880	256115_at	2	4	1	0	1	4	0	28	40
At1g16900	256110_at	0	0	0	0	0	0	0	8	8
At1g16910	256105_at	0	0	0	0	0	0	0	0	0
At1g16920	256112_at	4	0	0	0	0	0	1	16	21
At1g16940	256108_at	0	0	3	0	0	0	0	0	3
At1g16950	256109_at	0	0	0	0	0	0	0	1	1
At1g16970	256118_at	0	0	0	0	0	0	0	0	0
At1g16980	256104_at	0	0	0	0	0	0	0	2	2
At1g17000	262535_at	0	0	0	0	1	0	0	0	1
At1g17010	262527_at	0	0	0	0	0	2	0	5	7
At1g17020	262482_at	6	6	0	0	1	8	3	20	44
At1g17040	262534_at	0	0	0	0	0	0	0	1	1
At1g17050	262526_at	10	3	1	0	0	3	0	24	41
At1g17060	262525_at	5	1	0	0	0	0	1	23	30
At1g17070	262524_at	0	0	0	0	0	0	0	0	0
At1g17080	262481_at	3	0	1	0	0	0	0	5	9
At1g17090	262533_at	4	0	0	0	0	1	1	11	17
At1g17100	262536_at	19	6	0	0	0	2	0	17	44
At1g17110	262523_at	0	0	0	0	0	0	0	0	0
At1g17120	262522_at	0	0	0	0	0	0	0	0	0
At1g17130	262521_at	0	0	0	0	0	0	0	1	1
At1g17140	262538_at	2	0	0	0	0	1	0	25	28
At1g17145	262512_at	3	0	6	0	6	0	0	3	18
At1g17150	262520_at	0	0	1	0	2	0	0	0	3
At1g17160	262519_at	1	0	0	0	0	1	0	1	3
At1g17170	262518_at	8	18	0	0	0	10	7	18	61
At1g17180	262517_at	7	2	0	0	0	6	2	8	25
At1g17190	262516_at	4	2	2	0	10	4	1	24	47
At1g17200	262539_at	3	8	0	0	0	0	0	23	34
At1g17210	262532_at	0	0	0	0	0	0	0	0	0
At1g17220	262483_at	4	6	0	0	0	1	0	33	44
At1g17230	262531_at	2	0	0	0	0	0	0	16	18
At1g17240	262530_at	0	0	0	0	0	0	0	0	0
At1g17250	262529_at	1	0	0	0	0	0	0	6	7
At1g17260	262528_at	0	0	0	0	0	0	0	4	4
At1g17280	262537_s_at	0	0	0	0	0	0	0	1	1
At1g17290	260847_s_at	0	0	0	0	0	2	0	8	10
At1g17300	260846_at	0	0	0	0	0	0	0	1	1
At1g17310	260845_at	0	0	0	0	0	0	0	3	3
At1g17330	261029_at	1	0	1	0	2	0	0	3	7
At1g17340	261060_at	1	0	0	0	0	1	0	25	27
At1g17350	261087_at	0	0	0	0	0	0	0	6	6
At1g17360	261031_at	1	0	0	0	0	0	0	16	17
At1g17370	261040_at	0	0	0	0	0	0	0	0	0
At1g17380	261033_at	14	19	0	0	0	16	2	24	75
At1g17390	261035_at	0	0	0	0	0	0	0	0	0
At1g17410	261030_at	0	0	0	0	0	0	0	0	0
At1g17420	261037_at	20	15	0	0	1	12	1	30	79
At1g17430	261032_at	9	2	0	0	0	3	1	17	32
At1g17440	261041_at	0	0	0	0	0	0	0	0	0
At1g17450	261034_s_at	0	0	2	0	3	0	0	1	6
At1g17455	261039_at	1	0	0	0	1	0	1	0	3
At1g17460	261086_at	0	0	0	0	0	3	0	7	10
At1g17470	261036_at	0	0	0	0	0	1	0	0	1
At1g17480	261085_at	0	0	0	0	0	0	0	3	3
At1g17490	261038_at	0	0	0	0	0	0	0	0	0
At1g17500	260731_at	1	0	0	0	0	0	0	1	2
At1g17510	260682_at	0	0	2	0	2	2	1	5	12
At1g17520	260732_at	0	0	0	0	1	0	0	0	1
At1g17530	260687_at	5	0	0	0	0	2	1	2	10
At1g17540	260737_at	0	0	1	0	0	1	0	3	5
At1g17545	260710_at	0	0	0	0	1	0	0	0	1
At1g17550	260712_at	0	0	0	0	0	0	0	4	4
At1g17560	260683_at	3	0	0	0	0	0	1	18	22
At1g17580	260711_at	0	0	0	0	0	0	0	0	0
At1g17590	260684_at	2	0	0	1	0	4	0	2	9
At1g17600	260734_at	2	0	0	0	0	0	1	27	30
At1g17610	260735_at	3	1	0	0	0	0	1	36	41
At1g17615	260713_at	0	0	0	0	0	1	0	0	1
At1g17620	260686_at	4	2	0	0	0	6	0	27	39
At1g17630	260736_at	0	0	0	0	1	0	0	0	1
At1g17640	260733_at	0	0	2	0	4	0	0	3	9
At1g17650	260685_at	2	7	0	0	0	3	3	35	50
At1g17665	260688_at	3	1	1	0	0	0	0	8	13
At1g17680	259397_at	0	0	0	0	0	0	0	0	0
At1g17690	259406_at	0	0	0	0	0	0	0	0	0
At1g17700	259398_at	5	0	1	1	1	0	1	32	41
At1g17710	259399_at	1	0	0	0	0	2	2	6	11
At1g17720	259404_at	4	1	1	0	2	3	0	2	13
At1g17730	259402_at	0	0	0	0	0	0	0	0	0
At1g17740	259405_at	0	0	0	0	0	0	0	0	0
At1g17745	259403_at	17	10	0	0	0	4	3	32	66
At1g17750	259400_at	4	5	0	0	0	1	0	3	13
At1g17760	259401_at	0	0	0	0	0	0	0	1	1
At1g17790	255906_at	0	0	0	0	0	0	0	0	0
At1g17800	255896_at	0	0	0	0	0	0	0	1	1
At1g17810	255905_at	4	0	0	0	1	4	1	10	20
At1g17830	255900_at	3	3	0	0	0	5	2	9	22
At1g17840	255889_at	1	9	0	0	0	1	0	18	29
At1g17850	255890_at	0	0	0	0	0	1	1	7	9
At1g17860	255904_at	1	17	0	0	0	5	1	16	40
At1g17870	255891_at	8	0	0	0	0	2	0	1	11
At1g17880	255902_at	1	0	0	0	0	1	1	6	9
At1g17890	255901_at	0	0	0	0	0	0	1	1	2
At1g17900	255897_at	0	0	0	0	0	0	0	0	0
At1g17910	255892_at	0	0	2	0	0	0	0	0	2
At1g17920	255907_at	0	0	0	0	3	2	0	7	12
At1g17930	255898_at	0	0	1	0	0	0	0	0	1
At1g17950	255903_at	0	0	0	0	0	1	0	9	10
At1g17960	255893_at	0	0	0	0	0	1	0	2	3
At1g17970	255899_at	2	7	0	0	2	0	1	31	43
At1g17980	255894_at	2	0	0	0	0	0	0	1	3
At1g17990	255895_at	8	3	0	0	0	8	1	34	54
At1g18010	255908_s_at	2	0	0	0	0	4	1	17	24
At1g18030	255910_at	0	0	0	0	0	0	0	0	0
At1g18040	255909_at	0	0	0	0	0	0	0	3	3
At1g18050	256126_at	0	0	0	0	2	0	0	0	2
At1g18060	256076_at	5	7	2	0	2	1	4	31	52
At1g18070	256119_at	0	0	0	0	0	2	0	0	2
At1g18080	256072_at	0	0	0	0	0	2	0	5	7
At1g18090	256077_at	3	0	0	0	0	1	1	6	11
At1g18100	256073_at	1	0	0	0	0	2	1	10	14
At1g18130	256120_at	0	0	0	0	1	0	0	0	1
At1g18140	256128_at	0	0	4	0	3	5	0	9	21
At1g18150	256075_at	1	0	0	0	0	0	0	2	3
At1g18160	256121_at	0	0	0	0	0	0	0	0	0
At1g18170	256130_at	2	0	0	0	1	0	1	34	38
At1g18180	256122_at	2	0	0	0	0	1	0	8	11
At1g18190	256123_at	0	0	0	0	0	0	0	4	4
At1g18200	256127_at	0	0	1	0	1	0	0	0	2
At1g18210	256129_at	3	5	0	0	0	1	0	6	15
At1g18220	256124_at	0	0	0	0	5	0	0	0	5
At1g18250	256125_at	17	1	0	0	0	7	3	36	64
At1g18260	256074_at	0	0	0	0	0	0	0	0	0
At1g18270	261674_at	5	0	1	0	0	1	0	8	15
At1g18280	261673_at	2	0	0	0	0	5	0	6	13
At1g18290	261675_at	0	1	0	0	0	1	0	0	2
At1g18310	261665_at	0	0	0	0	0	0	0	0	0
At1g18320	261664_s_at	4	0	0	0	0	2	2	9	17
At1g18330	261663_at	18	7	0	0	0	13	7	19	64
At1g18340	261671_at	0	0	0	0	0	0	0	0	0
At1g18350	261662_at	0	0	0	0	0	0	0	0	0
At1g18360	261661_at	3	7	1	0	4	3	2	13	33
At1g18370	261660_at	13	1	0	0	0	3	1	30	48
At1g18380	261719_at	3	19	1	0	0	0	0	22	45
At1g18390	261718_at	4	18	0	0	0	2	0	31	55
At1g18400	261717_at	5	0	0	0	2	5	2	36	50
At1g18410	261716_at	0	0	0	0	1	0	0	0	1
At1g18440	261666_at	0	0	0	0	0	0	1	11	12
At1g18450	261672_at	0	0	0	0	0	0	0	3	3
At1g18460	261667_at	0	2	0	0	1	0	1	2	6
At1g18470	261677_at	2	0	0	0	0	1	0	11	14
At1g18480	261676_at	1	0	0	0	0	0	0	0	1
At1g18485	261715_at	0	0	0	0	0	0	0	23	23
At1g18490	261669_at	0	0	0	0	0	0	0	1	1
At1g18500	261668_at	0	0	0	0	0	0	0	7	7
At1g18510	261714_at	0	0	0	0	0	0	0	0	0
At1g18520	261670_at	0	0	0	0	0	2	0	7	9
At1g18530	255772_at	0	0	0	0	0	0	0	0	0
At1g18540	255776_at	4	1	0	0	0	1	0	9	15
At1g18550	255771_at	0	0	0	0	0	0	0	0	0
At1g18560	255770_at	0	0	0	0	0	0	0	0	0
At1g18570	255753_at	12	12	1	0	2	8	1	35	71
At1g18580	255780_at	0	0	0	0	0	0	0	0	0
At1g18590	255773_at	15	5	0	1	0	11	1	31	64
At1g18600	255775_at	1	0	0	0	0	1	1	4	7
At1g18610	255769_at	0	0	1	0	0	0	0	0	1
At1g18620	255774_at	9	17	0	0	0	2	3	32	63
At1g18630	255777_at	0	0	0	0	0	0	0	1	1
At1g18640	255778_at	0	0	1	0	2	0	1	9	13
At1g18650	255779_at	6	10	2	0	3	1	1	26	49
At1g18660	261376_at	4	0	0	0	0	1	0	2	7
At1g18670	261427_at	0	0	0	0	0	1	0	4	5
At1g18680	261426_at	0	0	0	0	0	0	0	0	0
At1g18690	261404_at	0	0	0	0	0	0	0	0	0
At1g18700	261424_at	0	0	0	0	0	0	0	0	0
At1g18710	261431_at	7	3	0	0	0	3	1	29	43
At1g18720	261379_at	3	0	1	0	1	0	0	4	9
At1g18730	261422_at	5	6	0	0	0	4	3	38	56
At1g18740	261405_at	9	1	0	0	8	10	1	25	54
At1g18750	261423_at	0	0	0	0	0	0	0	0	0
At1g18800	261406_at	3	0	0	0	0	0	0	5	8
At1g18810	261407_at	9	6	0	0	0	6	1	35	57
At1g18830	261430_at	0	0	0	0	0	0	0	0	0
At1g18840	261421_at	0	0	0	0	1	1	0	17	19
At1g18850	261377_at	6	0	2	0	4	0	0	11	23
At1g18860	261429_at	0	3	0	0	0	0	1	2	6
At1g18870	261428_at	11	3	0	0	0	2	7	7	30
At1g18880	261425_at	4	0	0	0	0	3	2	21	30
At1g18890	261378_at	3	7	0	0	0	2	0	19	31
At1g18900	259461_at	0	0	0	0	0	0	0	0	0
At1g18910	259472_at	0	0	0	1	0	0	0	6	7
At1g18940	259462_at	0	0	0	0	0	1	0	6	7
At1g18950	259463_at	0	0	0	0	0	0	0	2	2
At1g18970	259481_at	0	1	0	0	5	4	1	6	17
At1g18980	259478_at	3	1	0	0	0	6	0	8	18
At1g18990	259464_at	0	0	0	0	0	3	0	4	7
At1g19000	259476_at	0	1	0	0	0	1	0	13	15
At1g19010	259480_at	0	0	0	0	0	0	0	0	0
At1g19020	259479_at	28	29	0	0	1	17	1	35	111
At1g19025	259473_at	1	0	0	0	0	1	0	0	2
At1g19030	259465_at	0	0	0	0	0	0	0	0	0
At1g19040	259471_at	0	0	0	0	0	0	0	0	0
At1g19050	259466_at	16	14	0	0	2	5	2	25	64
At1g19060	259467_at	0	0	1	0	2	0	0	0	3
At1g19080	259468_at	2	0	0	0	0	0	1	0	3
At1g19090	259482_at	0	0	0	0	0	0	0	1	1
At1g19100	259469_at	0	0	0	0	0	0	0	5	5
At1g19110	259470_at	0	0	0	0	0	0	0	0	0
At1g19120	259477_at	0	0	0	0	0	0	0	0	0
At1g19130	259474_at	0	0	0	0	0	1	0	2	3
At1g19140	259475_at	3	0	1	0	0	0	0	3	7
At1g19150	256015_at	6	13	0	0	0	6	4	36	65
At1g19160	256037_at	0	0	0	0	0	0	0	0	0
At1g19170	256038_at	0	0	0	0	0	0	0	3	3
At1g19180	256017_at	33	23	0	0	0	18	6	22	102
At1g19190	256039_at	0	0	2	0	3	0	0	9	14
At1g19200	256014_at	0	1	0	0	0	1	0	8	10
At1g19210	256009_at	3	6	0	0	0	7	0	9	25
At1g19220	256010_at	0	0	0	0	0	0	0	2	2
At1g19230	256011_at	0	0	0	0	0	1	0	12	13
At1g19240	256016_at	0	0	1	0	5	0	0	1	7
At1g19250	256012_at	13	25	0	0	0	10	2	6	56
At1g19270	256013_at	0	1	0	0	0	0	0	0	1
At1g19290	260654_at	0	0	0	0	0	0	0	0	0
At1g19300	260666_at	5	1	0	0	0	3	0	20	29
At1g19310	260671_at	1	0	0	0	0	0	0	8	9
At1g19320	260655_at	0	4	0	0	0	0	0	3	7
At1g19330	260673_at	0	1	0	0	0	3	0	15	19
At1g19340	260669_at	0	0	1	0	0	0	0	0	1
At1g19360	260665_at	2	1	0	0	0	0	0	1	4
At1g19370	260674_at	4	0	0	0	0	0	0	3	7
At1g19380	260656_at	14	13	0	0	0	10	4	34	75
At1g19390	260657_at	0	0	0	0	0	0	0	0	0
At1g19410	260658_at	0	0	0	0	0	0	0	0	0
At1g19430	260675_at	0	0	0	0	0	0	0	0	0
At1g19440	260667_at	3	1	1	0	0	2	1	25	33
At1g19450	260676_at	9	4	0	0	0	4	2	29	48
At1g19470	260659_s_at	0	0	0	0	0	0	0	0	0
At1g19480	260672_at	0	0	1	0	0	0	0	0	1
At1g19485	260660_at	0	0	0	0	0	0	0	0	0
At1g19500	260661_at	0	0	2	0	4	4	0	12	22
At1g19510	260664_at	4	0	0	0	0	0	1	21	26
At1g19520	260670_at	1	1	0	0	0	3	0	9	14
At1g19525	260663_at	2	0	0	0	0	0	0	7	9
At1g19530	260668_at	9	2	0	0	0	9	4	15	39
At1g19540	260662_at	8	0	0	0	0	5	2	14	29
At1g19570	261149_s_at	2	1	1	0	1	3	1	2	11
At1g19580	261148_at	0	0	0	0	0	0	0	1	1
At1g19600	261136_at	1	0	0	0	0	1	0	4	6
At1g19610	261135_at	12	15	0	0	0	12	2	15	56
At1g19620	261146_at	0	0	1	0	0	0	0	0	1
At1g19630	261134_at	2	0	0	0	0	2	0	4	8
At1g19640	261150_at	10	9	0	0	0	10	1	34	64
At1g19650	261151_at	0	1	0	0	0	3	0	13	17
At1g19660	261144_s_at	10	1	0	0	0	3	1	18	33
At1g19670	255786_at	14	3	2	0	1	8	1	21	50
At1g19680	261140_at	1	1	0	0	0	0	0	1	3
At1g19690	261147_at	0	0	0	0	0	1	1	12	14
At1g19700	261139_at	2	0	0	0	0	0	0	4	6
At1g19710	261138_at	0	0	0	0	0	0	1	4	5
At1g19720	261133_at	0	1	2	0	0	0	0	27	30
At1g19730	261145_at	0	0	2	0	4	0	0	11	17
At1g19740	261141_at	0	2	0	0	0	1	1	23	27
At1g19770	261143_at	4	0	0	0	0	8	1	27	40
At1g19780	261142_at	1	0	0	0	0	0	0	1	2
At1g19800	261132_at	0	0	0	0	0	0	0	5	5
At1g19830	261137_at	4	0	0	0	0	5	0	14	23
At1g19835	261131_at	1	1	0	0	0	3	1	9	15
At1g19850	255782_at	6	3	6	0	10	1	0	31	57
At1g19860	255784_at	0	0	0	0	0	0	0	0	0
At1g19870	255783_at	1	0	0	0	0	0	1	13	15
At1g19880	255781_at	0	0	0	0	0	0	0	2	2
At1g19890	255815_at	0	0	0	0	0	3	0	2	5
At1g19900	255814_at	4	0	0	0	0	1	0	13	18
At1g19920	255785_at	1	1	0	0	0	1	1	13	17
At1g19930	255813_at	0	0	0	0	0	0	0	0	0
At1g19940	255756_at	0	0	1	0	0	2	2	10	15
At1g19950	261223_at	0	1	1	0	0	1	1	5	9
At1g19960	261221_at	25	9	0	0	0	18	3	40	95
At1g19970	261220_at	1	0	0	0	0	0	0	16	17
At1g19980	261219_at	0	0	0	0	0	0	0	8	8
At1g20010	261230_at	8	16	0	0	0	4	0	15	43
At1g20020	261218_at	7	3	0	0	0	3	2	35	50
At1g20030	261248_at	6	7	0	3	0	1	0	9	26
At1g20050	261228_at	0	0	0	0	0	0	0	6	6
At1g20070	261247_at	16	10	0	0	0	6	2	18	52
At1g20080	261246_at	0	0	1	0	1	0	0	0	2
At1g20090	261229_at	0	0	0	0	0	1	1	3	5
At1g20100	261225_at	0	0	0	0	1	0	0	0	1
At1g20110	261231_at	0	0	1	0	3	0	0	0	4
At1g20120	261222_at	0	0	1	0	3	2	2	11	19
At1g20130	261245_at	0	0	0	0	0	3	0	2	5
At1g20150	261244_at	0	0	0	0	3	4	0	3	10
At1g20160	261224_at	13	1	0	0	0	8	1	22	45
At1g20180	261243_at	2	0	0	0	2	0	0	7	11
At1g20190	261226_at	20	15	0	0	0	6	1	31	73
At1g20200	261227_at	0	0	0	0	0	0	0	0	0
At1g20220	261232_at	2	0	0	0	0	2	0	10	14
At1g20230	261277_at	0	0	0	0	0	0	0	0	0
At1g20270	255883_at	0	0	0	0	0	0	0	1	1
At1g20280	255882_x_at	0	0	0	0	0	0	0	0	0
At1g20290	255914_at	0	0	0	0	0	0	0	0	0
At1g20300	255888_at	3	0	0	0	0	0	0	2	5
At1g20310	255884_at	1	9	0	0	0	2	0	6	18
At1g20330	255885_at	0	0	1	0	0	0	1	9	11
At1g20340	255886_at	5	0	0	0	2	4	2	22	35
At1g20350	255941_at	3	1	0	0	0	4	0	26	34
At1g20370	255887_at	4	0	2	0	0	0	0	2	8
At1g20380	255940_at	0	0	0	0	0	0	0	0	0
At1g20390	259573_at	1	0	2	0	2	0	0	8	13
At1g20400	259572_at	0	0	0	0	2	0	0	0	2
At1g20410	259571_at	0	0	0	0	0	0	0	1	1
At1g20430	259515_at	0	0	0	0	0	1	0	10	11
At1g20440	259570_at	14	8	0	0	0	15	0	24	61
At1g20450	259516_at	22	5	0	0	0	13	1	13	54
At1g20480	259569_at	0	0	0	0	0	0	0	0	0
At1g20490	259568_at	0	0	0	0	0	0	0	0	0
At1g20500	259567_at	0	0	0	0	0	0	0	8	8
At1g20510	259518_at	5	4	0	0	0	8	1	29	47
At1g20520	259566_at	0	0	0	0	0	0	0	0	0
At1g20530	259565_at	0	0	0	0	1	0	0	0	1
At1g20540	259564_at	0	0	0	0	0	0	0	3	3
At1g20550	259539_at	0	0	0	0	0	0	0	5	5
At1g20560	259545_at	0	1	0	0	0	0	0	3	4
At1g20575	259542_at	0	0	0	0	0	0	0	0	0
At1g20580	259543_at	1	0	1	0	1	0	0	4	7
At1g20590	259563_s_at	1	0	1	0	4	1	0	13	20
At1g20620	259544_at	2	1	0	0	0	1	0	17	21
At1g20630	259517_at	1	0	0	0	0	3	0	20	24
At1g20640	259540_at	1	0	2	0	0	2	1	5	11
At1g20650	259541_at	3	13	0	0	0	0	0	15	31
At1g20670	256078_at	0	0	1	0	1	0	0	0	2
At1g20680	256079_at	0	0	0	0	0	0	0	0	0
At1g20690	256080_at	0	0	1	0	2	0	0	0	3
At1g20693	256091_at	3	0	0	0	0	1	0	2	6
At1g20696	256092_at	3	0	0	0	0	2	0	2	7
At1g20700	256081_at	0	0	0	0	0	2	0	3	5
At1g20720	256082_at	1	0	1	0	0	0	0	0	2
At1g20730	256083_at	0	0	1	0	1	0	0	0	2
At1g20750	256084_at	0	0	0	0	0	0	0	0	0
At1g20760	256085_at	0	0	0	0	0	0	0	0	0
At1g20770	256086_at	0	0	0	0	0	0	1	0	1
At1g20780	256094_at	0	0	0	0	0	0	0	11	11
At1g20800	256087_at	0	0	0	0	1	0	0	0	1
At1g20810	256088_at	1	0	0	0	0	0	1	36	38
At1g20816	256090_at	0	0	0	0	0	0	0	2	2
At1g20823	256093_at	15	5	0	0	0	7	1	14	42
At1g20830	256089_at	0	0	0	0	0	1	1	13	15
At1g20840	262797_at	9	0	0	0	0	3	1	23	36
At1g20850	262796_at	3	0	2	0	2	8	0	22	37
At1g20860	262855_at	0	0	0	0	0	0	0	0	0
At1g20870	262854_at	0	0	5	0	1	0	0	7	13
At1g20880	262804_at	0	0	0	0	0	0	0	5	5
At1g20890	262853_at	2	0	0	0	0	0	0	1	3
At1g20900	262805_at	1	0	0	0	0	2	0	9	12
At1g20910	262852_at	0	0	0	0	0	0	0	0	0
At1g20920	262851_at	0	0	0	0	0	0	0	0	0
At1g20930	262802_at	2	0	0	0	0	3	1	15	21
At1g20940	257464_at	0	0	0	0	0	0	0	1	1
At1g20950	262806_at	3	0	1	0	1	2	0	12	19
At1g20960	262800_at	0	0	0	0	0	0	0	1	1
At1g20970	262799_at	0	0	1	0	1	0	0	0	2
At1g20980	262798_at	0	0	0	0	0	1	0	10	11
At1g21000	262803_at	5	3	1	0	0	5	3	32	49
At1g21010	262801_at	6	15	0	0	0	5	0	23	49
At1g21020	261452_s_at	0	0	0	0	0	0	0	0	0
At1g21050	261456_at	2	4	0	0	0	4	0	11	21
At1g21060	261451_at	2	1	0	0	0	1	0	14	18
At1g21065	261457_at	2	0	0	0	0	0	1	28	31
At1g21070	261455_at	1	0	0	0	1	1	1	6	10
At1g21080	261458_at	3	0	0	0	0	0	0	1	4
At1g21090	261454_at	4	0	1	0	2	1	0	25	33
At1g21100	261459_at	13	17	0	0	0	7	2	15	54
At1g21110	261450_s_at	14	25	0	0	0	8	2	10	59
At1g21120	261449_at	18	21	0	0	0	3	1	3	46
At1g21130	261453_at	13	8	0	0	0	9	2	39	71
At1g21140	261448_at	7	0	0	0	0	3	0	18	28
At1g21160	261447_at	0	0	0	0	0	0	0	0	0
At1g21170	261446_at	0	0	0	0	0	0	0	0	0
At1g21190	259551_at	0	0	0	0	0	1	0	1	2
At1g21200	259562_at	1	0	0	0	0	0	0	4	5
At1g21210	259557_at	0	0	0	0	0	0	0	0	0
At1g21220	259554_at	0	0	0	0	0	0	0	0	0
At1g21230	259558_at	0	0	0	0	0	1	0	0	1
At1g21240	259559_at	4	26	0	0	0	3	1	6	40
At1g21250	259561_at	9	4	1	0	1	19	3	38	75
At1g21270	259560_at	4	3	3	0	0	10	2	41	63
At1g21290	259555_at	0	0	0	0	3	0	0	0	3
At1g21300	259556_at	0	0	0	0	0	0	0	0	0
At1g21310	259553_x_at	8	14	0	0	0	16	2	23	63
At1g21320	259552_at	0	0	0	0	0	0	0	0	0
At1g21340	260925_at	0	0	2	0	7	0	0	0	9
At1g21350	260872_at	1	0	2	0	4	0	2	35	44
At1g21360	260926_at	4	0	2	0	2	3	0	6	17
At1g21370	260899_at	2	0	0	0	0	1	0	1	4
At1g21380	260880_at	0	0	0	0	0	0	0	1	1
At1g21390	260874_at	0	0	0	0	0	0	0	0	0
At1g21400	260900_s_at	14	8	1	0	1	8	3	29	64
At1g21410	260875_at	4	2	0	0	0	1	1	16	24
At1g21430	260901_at	0	0	0	0	0	0	0	0	0
At1g21440	260902_at	5	7	1	0	3	4	3	13	36
At1g21450	260878_at	2	2	0	0	1	0	1	6	12
At1g21460	260876_at	0	0	0	0	0	3	0	25	28
At1g21480	260879_at	0	0	0	0	6	0	0	0	6
At1g21500	260877_at	5	9	0	0	0	7	5	36	62
At1g21510	260918_at	0	0	4	0	0	0	0	0	4
At1g21520	260919_at	6	7	0	0	0	10	2	28	53
At1g21530	260920_at	0	0	0	0	0	0	0	0	0
At1g21540	260921_at	0	0	0	0	0	4	0	10	14
At1g21550	260881_at	7	17	0	0	0	4	1	20	49
At1g21560	260922_at	1	1	0	0	0	0	0	16	18
At1g21570	260923_at	0	0	0	0	1	0	0	0	1
At1g21580	260873_at	1	0	0	0	3	5	0	5	14
At1g21590	260924_at	2	1	0	0	0	2	0	18	23
At1g21600	262502_at	0	1	0	0	0	0	0	24	25
At1g21610	262487_at	0	0	0	0	0	0	0	0	0
At1g21630	262492_at	0	0	3	0	1	0	0	0	4
At1g21640	262506_at	1	0	0	0	0	0	1	15	17
At1g21650	262491_at	2	0	0	0	0	0	0	14	16
At1g21660	262493_at	0	0	0	0	0	0	0	0	0
At1g21670	262503_at	3	3	0	0	0	2	2	26	36
At1g21680	262505_at	9	1	0	0	0	5	3	21	39
At1g21690	262501_at	1	0	1	0	0	0	0	6	8
At1g21700	262484_at	0	0	0	0	0	0	0	0	0
At1g21710	262498_at	0	0	0	0	0	0	0	0	0
At1g21720	262497_at	0	0	1	0	2	0	0	0	3
At1g21730	262485_at	0	0	0	0	0	0	0	2	2
At1g21740	262486_at	0	0	0	0	0	0	0	6	6
At1g21750	262504_at	1	4	1	0	0	4	2	9	21
At1g21760	262500_at	1	0	0	0	0	0	0	3	4
At1g21770	262499_at	1	0	0	0	0	5	0	3	9
At1g21780	262495_at	3	0	0	0	0	0	0	8	11
At1g21790	262496_at	8	5	0	0	0	0	1	5	19
At1g21810	262494_at	1	0	0	0	0	0	0	8	9
At1g21820	262488_at	3	1	0	0	0	1	1	15	21
At1g21830	262489_at	0	0	0	0	0	0	0	2	2
At1g21840	262490_at	0	0	0	0	0	0	0	0	0
At1g21850	260848_at	5	0	1	0	3	0	0	1	10
At1g21860	260849_at	0	0	0	0	1	0	0	0	1
At1g21870	260850_at	0	0	0	0	0	0	0	0	0
At1g21880	260857_at	3	0	0	0	0	2	0	18	23
At1g21890	260851_at	1	0	0	0	0	3	2	4	10
At1g21900	260852_at	0	4	0	0	0	0	0	1	5
At1g21910	260856_at	21	9	6	0	1	3	2	42	84
At1g21920	260855_at	3	0	0	0	0	2	1	9	15
At1g21950	260853_at	0	0	0	0	0	0	0	0	0
At1g21970	260854_at	0	0	0	0	0	0	0	5	5
At1g21980	255959_at	3	0	0	0	0	2	0	2	7
At1g22010	255976_at	0	0	0	0	0	0	0	1	1
At1g22015	255956_at	0	0	0	0	0	3	0	5	8
At1g22020	255946_at	0	0	0	0	0	0	0	0	0
At1g22030	255955_at	1	0	1	0	5	4	0	8	19
At1g22040	255947_at	0	0	0	0	0	0	0	1	1
At1g22050	255951_at	0	0	0	0	0	0	0	8	8
At1g22060	255948_at	0	0	0	0	0	1	0	4	5
At1g22070	255953_at	2	0	1	0	10	0	1	15	29
At1g22080	255949_at	0	0	1	0	2	0	0	0	3
At1g22090	255954_at	0	0	0	0	0	0	0	0	0
At1g22110	255950_at	0	1	0	0	0	0	0	2	3
At1g22130	255952_at	0	0	0	0	1	3	0	2	6
At1g22140	255960_at	1	0	1	0	0	1	0	4	7
At1g22150	255958_at	0	0	0	0	0	2	0	0	2
At1g22160	255957_at	6	7	1	0	0	11	4	30	59
At1g22170	255924_at	0	0	0	0	1	3	0	12	16
At1g22180	255923_at	0	11	0	0	0	1	1	23	36
At1g22190	255926_at	14	2	0	0	1	2	2	23	44
At1g22200	255925_at	0	0	0	0	0	0	0	1	1
At1g22210	255922_at	0	0	3	0	0	0	0	0	3
At1g22240	255921_at	0	0	1	0	0	0	0	4	5
At1g22270	255968_at	0	0	0	0	0	0	0	2	2
At1g22275	255964_at	0	0	0	0	0	0	0	0	0
At1g22280	255967_at	4	2	0	0	1	2	0	16	25
At1g22290	255965_at	0	0	0	0	0	0	0	0	0
At1g22300	255966_at	0	0	0	0	0	0	0	1	1
At1g22310	255963_at	0	0	0	0	0	0	0	0	0
At1g22330	255969_at	4	1	0	0	0	2	3	29	39
At1g22335	255962_at	11	3	0	0	0	4	3	31	52
At1g22340	255961_at	0	0	0	0	0	0	0	4	4
At1g22360	255942_at	4	3	0	0	0	4	0	33	44
At1g22370	255943_at	3	2	0	0	0	0	1	30	36
At1g22380	261923_at	0	0	0	0	0	4	0	9	13
At1g22400	261934_at	2	17	2	0	2	5	2	34	64
At1g22410	261933_at	1	6	1	0	0	1	1	8	18
At1g22420	261932_at	0	0	0	0	0	0	0	0	0
At1g22430	261931_at	4	3	0	0	0	1	2	19	29
At1g22440	261930_at	0	1	0	0	0	4	0	8	13
At1g22450	261939_at	0	0	0	0	0	0	1	3	4
At1g22460	261929_at	0	0	0	0	0	0	0	3	3
At1g22480	261928_at	1	1	0	0	0	4	3	7	16
At1g22490	261941_at	0	0	0	0	0	0	0	0	0
At1g22500	261927_at	7	9	0	0	0	2	2	30	50
At1g22510	261938_at	3	0	0	0	3	3	0	19	28
At1g22520	261940_at	0	0	1	0	2	0	0	3	6
At1g22530	261926_at	14	3	0	0	0	5	1	33	56
At1g22540	261925_at	0	0	0	0	0	0	0	16	16
At1g22550	261924_at	3	0	0	1	0	2	1	18	25
At1g22570	261937_at	4	4	0	0	0	3	2	40	53
At1g22590	261942_at	2	7	0	0	0	8	3	39	59
At1g22600	261936_at	0	0	0	0	0	2	0	4	6
At1g22610	261935_at	0	0	0	0	0	0	0	0	0
At1g22620	264197_at	0	0	0	0	0	0	0	0	0
At1g22630	264201_at	5	11	0	0	0	1	1	36	54
At1g22640	264210_at	4	0	0	0	0	1	1	16	22
At1g22650	264200_at	0	8	1	0	0	1	0	18	28
At1g22660	264212_at	0	0	0	0	0	0	0	0	0
At1g22670	264196_at	0	0	0	0	0	0	0	0	0
At1g22690	264195_at	10	4	0	0	0	3	1	44	62
At1g22700	264199_at	1	1	0	0	0	0	1	34	37
At1g22710	264204_at	4	0	0	0	0	3	0	24	31
At1g22720	264194_at	0	0	0	0	1	0	0	0	1
At1g22730	264206_at	0	0	0	0	0	3	0	0	3
At1g22740	264209_at	10	5	0	0	0	5	2	37	59
At1g22750	264207_at	3	0	1	0	11	0	0	16	31
At1g22760	264208_at	0	0	0	0	0	3	0	3	6
At1g22770	264211_at	17	6	0	0	0	13	1	5	42
At1g22780	264203_at	4	0	0	0	0	1	0	10	15
At1g22790	264205_at	0	0	2	0	0	0	0	1	3
At1g22800	264198_at	0	0	0	0	0	0	0	0	0
At1g22810	264202_at	5	10	0	0	1	0	1	1	18
At1g22830	264749_at	0	0	0	0	0	0	0	0	0
At1g22840	264727_at	0	0	0	0	0	1	0	1	2
At1g22850	264728_at	0	0	0	0	0	1	1	29	31
At1g22860	264776_at	0	0	0	0	0	0	0	0	0
At1g22870	264750_at	0	0	2	0	0	0	0	0	2
At1g22880	264775_at	3	1	0	0	0	0	0	1	5
At1g22885	264725_at	4	0	1	0	0	1	1	23	30
At1g22890	264774_at	21	17	0	0	0	8	1	44	91
At1g22900	264773_at	1	6	0	0	4	0	1	2	14
At1g22910	257413_at	0	0	1	0	0	2	0	8	11
At1g22920	264724_at	0	0	0	0	0	0	0	0	0
At1g22930	264772_at	5	1	0	0	0	2	2	16	26
At1g22940	264771_at	0	0	0	0	0	0	0	1	1
At1g22960	264723_at	0	0	0	0	0	0	0	1	1
At1g22970	264722_at	0	0	0	0	0	0	0	1	1
At1g22980	257412_at	0	0	1	0	0	0	0	0	1
At1g22985	264726_at	0	1	0	0	0	1	1	8	11
At1g22990	264729_at	5	0	1	0	2	7	1	21	37
At1g23000	264721_at	3	0	0	0	0	4	0	14	21
At1g23010	264752_at	4	0	0	0	0	1	2	20	27
At1g23020	264751_at	7	4	0	0	0	1	0	36	48
At1g23030	264770_at	11	3	0	0	0	4	2	31	51
At1g23040	264894_at	1	6	0	0	0	4	1	26	38
At1g23050	264889_at	0	0	0	0	0	3	0	10	13
At1g23060	264902_at	3	0	0	0	0	5	2	14	24
At1g23070	264888_at	0	0	0	0	0	2	1	5	8
At1g23080	264900_at	2	6	1	0	13	4	0	11	37
At1g23090	264901_at	5	4	0	0	0	1	1	32	43
At1g23100	264895_at	4	0	0	0	0	3	2	8	17
At1g23120	264887_at	7	0	2	0	2	6	1	14	32
At1g23130	264899_at	6	0	0	0	0	8	1	39	54
At1g23140	264893_at	4	6	0	0	0	2	1	21	34
At1g23160	264892_at	0	0	0	0	0	0	0	1	1
At1g23180	264890_at	1	0	0	0	0	0	0	7	8
At1g23190	264903_at	0	0	0	0	0	0	2	6	8
At1g23200	264891_at	0	0	0	0	0	3	0	15	18
At1g23205	264898_at	14	6	0	0	0	10	1	23	54
At1g23210	264896_at	0	0	0	0	0	0	0	1	1
At1g23220	264897_at	0	0	0	0	0	0	1	1	2
At1g23230	263037_at	0	0	0	0	0	0	0	0	0
At1g23240	262987_at	0	0	0	0	0	4	0	4	8
At1g23250	263011_at	0	0	1	0	0	2	0	3	6
At1g23260	262990_at	0	0	0	0	0	0	0	1	1
At1g23270	263038_at	0	0	0	0	0	0	0	0	0
At1g23280	263039_at	5	0	0	0	0	1	0	4	10
At1g23290	262985_s_at	1	0	0	0	2	0	0	6	9
At1g23300	263040_at	0	0	0	0	10	0	0	0	10
At1g23310	262988_at	5	0	0	0	0	2	1	29	37
At1g23320	263041_at	0	0	0	0	0	0	0	0	0
At1g23330	263010_at	0	0	0	0	0	0	0	2	2
At1g23340	263042_at	0	0	0	0	1	1	0	0	2
At1g23350	263043_at	0	0	0	0	1	5	0	8	14
At1g23360	263044_at	0	0	0	0	0	0	1	21	22
At1g23370	263012_at	2	0	0	0	0	4	1	11	18
At1g23380	263013_at	2	0	0	0	0	7	0	11	20
At1g23390	262986_at	27	3	0	0	0	13	8	31	82
At1g23400	263014_at	0	0	0	0	0	1	1	33	35
At1g23410	263016_at	13	0	0	0	0	9	0	19	41
At1g23420	262989_at	0	0	1	0	0	2	0	5	8
At1g23430	263015_at	2	0	0	0	0	0	0	8	10
At1g23440	262422_at	0	1	3	0	3	0	0	5	12
At1g23450	262423_at	0	0	0	0	0	1	0	0	1
At1g23460	265174_s_at	0	0	0	0	0	0	0	8	8
At1g23480	265175_at	8	7	0	0	0	3	5	36	59
At1g23490	265187_at	1	0	0	0	0	0	0	5	6
At1g23510	265181_at	0	0	0	0	0	0	0	0	0
At1g23520	265176_at	0	0	0	0	0	3	0	3	6
At1g23530	265173_at	0	0	2	0	2	0	0	0	4
At1g23540	265178_at	0	0	0	0	0	0	0	1	1
At1g23550	257401_at	2	3	0	0	0	1	0	8	14
At1g23560	265186_at	0	4	0	0	0	3	0	14	21
At1g23570	257402_at	0	0	2	0	1	5	0	5	13
At1g23580	265163_at	0	0	0	0	0	1	0	3	4
At1g23590	265180_at	0	0	0	0	0	2	0	2	4
At1g23600	265164_at	0	0	4	0	1	2	0	4	11
At1g23610	265165_at	0	0	0	0	0	0	0	0	0
At1g23630	265177_at	0	0	1	0	0	1	0	0	2
At1g23640	265166_at	0	0	1	0	0	0	0	0	1
At1g23650	265179_at	0	0	0	0	0	1	0	3	4
At1g23670	265185_at	0	0	0	0	1	4	0	3	8
At1g23680	265167_at	0	0	0	0	0	0	0	0	0
At1g23690	257399_at	0	0	0	0	0	2	0	2	4
At1g23700	265168_at	0	0	0	0	0	0	0	1	1
At1g23710	265184_at	16	12	0	0	0	6	1	19	54
At1g23720	265169_x_at	1	0	0	0	0	1	0	9	11
At1g23730	265170_at	6	0	1	0	3	7	3	17	37
At1g23740	265182_at	8	9	1	0	3	4	0	29	54
At1g23750	265183_at	0	0	1	0	4	0	1	12	18
At1g23760	265131_at	0	0	0	0	0	0	0	9	9
At1g23780	265190_at	0	0	0	0	2	0	0	0	2
At1g23790	265171_at	5	0	0	0	0	2	0	11	18
At1g23800	265188_at	1	7	0	0	0	7	1	23	39
At1g23810	257400_s_at	0	0	0	0	0	0	0	1	1
At1g23820	265172_at	0	0	0	0	0	0	0	2	2
At1g23830	265132_at	3	0	0	0	0	0	0	20	23
At1g23840	265189_at	3	2	0	0	0	2	0	25	32
At1g23850	263032_at	0	7	0	0	0	3	0	14	24
At1g23860	263035_at	0	0	0	0	0	0	1	2	3
At1g23870	263019_at	12	1	0	0	0	3	3	11	30
At1g23880	263020_at	0	0	2	0	0	0	0	1	3
At1g23890	263036_at	0	0	0	0	0	0	0	2	2
At1g23910	263021_at	0	0	0	0	0	0	0	0	0
At1g23940	263022_s_at	0	0	0	0	0	3	0	1	4
At1g23950	263033_s_at	2	0	0	0	0	1	0	0	3
At1g23960	263023_at	0	0	0	0	3	3	0	0	6
At1g23980	263024_at	0	0	0	0	0	0	0	0	0
At1g23990	263025_at	0	0	0	0	0	0	0	0	0
At1g24000	263026_at	0	0	4	0	2	0	0	1	7
At1g24010	263027_at	0	0	0	0	0	1	0	4	5
At1g24020	263034_at	14	10	0	1	0	9	3	45	82
At1g24030	263028_at	0	0	0	0	0	2	0	4	6
At1g24040	257459_at	0	0	0	0	0	0	0	17	17
[truncated: 20,812 more rows]
