# Supplementary material for: The rules of gene expression in plants: Organ identity and gene body methylation are key factors for regulation of gene expression in Arabidopsis thaliana
Source: BMC Genomics. 2008 Sep 23;9:438. doi: 10.1186/1471-2164-9-438 (PMC2566314; doi:10.1186/1471-2164-9-438)
Supplement: Additional file 3 — Genes regulated specifically in one experimental category. Each file provides the individual genes responding exclusively in abiotic, biotic, ecotype, chemical, hormone, mutant, nutrient or organ comparisons, respectively. [file 1471-2164-9-438-S3.xls]

## Sheet: Additional File 3-genes abiotic
Genes responding in abiotic experiments
AGI locus	Name
At5g58470	zinc finger (Ran-binding) family protein
At3g19360	zinc finger (CCCH-type) family protein
At4g09110	zinc finger (C3HC4-type RING finger) family protein
At3g55530	zinc finger (C3HC4-type RING finger) family protein
At1g54150	zinc finger (C3HC4-type RING finger) family protein
At5g06650	zinc finger (C2H2 type) family protein
At1g13290	zinc finger (C2H2 type) family protein
At2g27580	zinc finger (AN1-like) family protein
At5g50300	xanthine/uracil/vitamin C permease family protein
At2g41500	WD-40 repeat family protein / small nuclear ribonucleoprotein Prp4p-related
At3g15470	WD-40 repeat family protein
At3g52850	vacuolar sorting receptor homolog
At1g75630	vacuolar H+-pumping ATPase 16 kD proteolipid (ava-p) mRNA
At5g17040	UDP-glucoronosyl/UDP-glucosyl transferase family protein
At1g10400	UDP-glucoronosyl/UDP-glucosyl transferase family protein
At5g57860	ubiquitin family protein
At2g43370	U1 small nuclear ribonucleoprotein 70 kDa
At5g18340	U-box domain-containing protein
At1g06890	transporter-related
At5g09230	transcriptional regulator Sir2 family protein
At3g16760	tetratricopeptide repeat (TPR)-containing protein
At2g31240	tetratricopeptide repeat (TPR)-containing protein
At1g70980	SYNC1 protein mRNA
At2g19830	SNF7 family protein
At1g07990	SIT4 phosphatase-associated family protein
At2g32700	similar to WD-40 repeat family protein (LEUNIG) [Arabidopsis thaliana] (TAIR:At4g32551
At5g14440	similar to surfeit locus protein 2 family protein / SURF2 family protein [Arabidopsis thaliana] (TAIR:At5g40570
At5g61240	similar to leucine-rich repeat family protein [Arabidopsis thaliana] (TAIR:At1g13910
At4g40040	similar to histone H3
At5g23590	similar to DNAJ heat shock protein
At5g64360	similar to DNAJ heat shock N-terminal domain-containing protein [Arabidopsis thaliana] (TAIR:At5g09540
At3g28600	similar to AAA-type ATPase family protein [Arabidopsis thaliana] (TAIR:At5g40000
At3g12220	serine carboxypeptidase S10 family protein
At1g55840	SEC14 cytosolic factor (SEC14) / phosphoglyceride transfer protein
At2g04940	scramblase-related
At1g61500	S-locus protein kinase
At1g61480	S-locus protein kinase
At3g01800	ribosome recycling factor family protein / ribosome releasing factor family protein
At5g51610	ribosomal protein L11 family protein
At3g07950	rhomboid protein-related
At2g32950	Represses photomorphogenesis and induces skotomorphogenesis in the dark
At1g65440	Related to yeast Spt6 protein
At3g60250	Regulatory (beta) subunit of the protein kinase CK2
At4g36750	quinone reductase family protein
At2g02820	putative transcription factor (MYB88) mRNA
At2g29190	pumilio/Puf RNA-binding domain-containing protein
At5g13530	protein kinase family protein / ankyrin repeat family protein
At5g57670	protein kinase family protein
At3g20830	protein kinase family protein
At3g06620	protein kinase family protein
At2g42960	protein kinase family protein
At2g17530	protein kinase family protein
At3g53970	proteasome inhibitor-related
At4g03430	pre-mRNA splicing factor-related
At5g37370	pre-mRNA splicing factor PRP38 family protein (SRL1)
At4g32390	phosphate translocator-related
At3g05670	PHD finger family protein
At5g67570	pentatricopeptide (PPR) repeat-containing protein
At5g66500	pentatricopeptide (PPR) repeat-containing protein
At5g61370	pentatricopeptide (PPR) repeat-containing protein
At5g52850	pentatricopeptide (PPR) repeat-containing protein
At5g15010	pentatricopeptide (PPR) repeat-containing protein
At5g14080	pentatricopeptide (PPR) repeat-containing protein
At5g13270	pentatricopeptide (PPR) repeat-containing protein
At3g42630	pentatricopeptide (PPR) repeat-containing protein
At3g23020	pentatricopeptide (PPR) repeat-containing protein
At1g68980	pentatricopeptide (PPR) repeat-containing protein
At1g16830	pentatricopeptide (PPR) repeat-containing protein
At1g13410	pentatricopeptide (PPR) repeat-containing protein
At4g39530	pentatricopeptide (PPR) repeat-containing protein
At4g02750	pentatricopeptide (PPR) repeat-containing protein
At1g02060	pentatricopeptide (PPR) repeat-containing protein
At4g15370	pentacyclic triterpene synthase
At5g07480	oxidoreductase
At2g44800	oxidoreductase
At4g29910	Origin Recognition Complex subunit 5
At1g54080	oligouridylate-binding protein
At1g09930	oligopeptide transporter
At5g09620	octicosapeptide/Phox/Bem1p (PB1) domain-containing protein
At5g62760	nuclear protein ZAP-related
At1g77480	nucellin protein
At5g18110	novel cap-binding protein (nCBP)
At5g45370	nodulin-related / integral membrane family protein
At4g11610	NADPH-dependent thioredoxin reductase
At3g57170	N-acetylglucosaminyl transferase component family protein / Gpi1 family protein
At2g03470	myb family transcription factor / ELM2 domain-containing protein
At5g23000	myb family transcription factor (MYB37)
At3g53200	myb family transcription factor (MYB27)
At3g12820	myb family transcription factor (MYB10)
At1g55580	mutant has Inability to form lateral shoots
At3g07080	membrane protein
At1g45050	member of ubiquitin-conjugating E2-proteins
At2g21910	member of CYP96A
At3g20090	member of CYP705A
At4g30360	member of Cyclic nucleotide gated channel family
At4g00240	member of C2-PLD subfamily
At5g17440	LUC7 N_terminus domain-containing protein
At5g42870	lipin family protein
At5g37450	leucine-rich repeat transmembrane protein kinase
At1g74170	leucine-rich repeat family protein
At1g33610	leucine-rich repeat family protein
At4g26000	KH domain-containing protein
At1g60570	kelch repeat-containing F-box family protein
At5g28520	jacalin lectin family protein
At4g27500	interacts with H+-ATPase
At3g55520	immunophilin
At5g08090	hypothetical protein
At4g35690	hypothetical protein
At1g76220	hypothetical protein
At5g34895	hypothetical protein
At3g30450	hypothetical protein
At1g32830	hypothetical protein
At5g44180	homeobox transcription factor
At3g44490	histone deacetylase-related / HD-related
At2g11520	high overall homology to CRCK1
At3g50880	HhH-GPD base excision DNA repair family protein
At5g66010	heterogeneous nuclear ribonucleoprotein
At1g20720	helicase-related
At5g52680	heavy-metal-associated domain-containing protein
At5g42950	GYF domain-containing protein
At3g43300	guanine nucleotide exchange family protein
At5g39960	GTP-binding family protein
At5g66030	Golgi-localized GRIP domain-containing protein
At3g10850	glyoxalase II cytoplasmic isozyme (Glx2-2) mRNA
At5g24550	glycosyl hydrolase family 1 protein
At1g27520	glycoside hydrolase family 47 protein
At5g12210	geranylgeranyl transferase type II beta subunit
At5g17060	Gene encoding ADP-ribosylation factor and similar to ADP-ribosylation factor 1
At4g23640	Functions as a potassium transporter and is required for the establishment of root tip growth
At5g40930	Form of TOM20
At1g12910	flower pigmentation protein (AN11)
At3g06250	far-red impaired responsive protein
At1g25280	F-box family protein / tubby family protein
At4g05460	F-box family protein (FBL20)
At4g33210	F-box family protein (FBL15)
At2g41170	F-box family protein
At5g52880	F-box family protein
At5g45360	F-box family protein
At3g48880	F-box family protein
At3g16740	F-box family protein
At4g10925	F-box family protein
At3g12440	extensin family protein
At5g04880	expressed protein
At2g07719	expressed protein
At5g65520	expressed protein
At5g62990	expressed protein
At5g52370	expressed protein
At5g44250	expressed protein
At5g40740	expressed protein
At5g23480	expressed protein
At5g22710	expressed protein
At5g22450	expressed protein
At5g17460	expressed protein
At5g13760	expressed protein
At5g08440	expressed protein
At4g35660	expressed protein
At4g33890	expressed protein
At4g31090	expressed protein
At4g29200	expressed protein
At4g22320	expressed protein
At4g20500	expressed protein
At4g17990	expressed protein
At4g12340	expressed protein
At4g03180	expressed protein
At3g63290	expressed protein
At3g63180	expressed protein
At3g59910	expressed protein
At3g55720	expressed protein
At3g54520	expressed protein
At3g53440	expressed protein
At3g50120	expressed protein
At3g49310	expressed protein
At3g44470	expressed protein
At3g43170	expressed protein
At3g24750	expressed protein
At3g22090	expressed protein
At3g21400	expressed protein
At3g19520	expressed protein
At3g18790	expressed protein
At3g14750	expressed protein
At3g12470	expressed protein
At3g11745	expressed protein
At3g07190	expressed protein
At3g05110	expressed protein
At3g01450	expressed protein
At2g42400	expressed protein
At2g39950	expressed protein
At2g39120	expressed protein
At2g37880	expressed protein
At2g30480	expressed protein
At2g27285	expressed protein
At2g26200	expressed protein
At2g14800	expressed protein
At2g07728	expressed protein
At2g07705	expressed protein
At2g07701	expressed protein
At2g06230	expressed protein
At1g76010	expressed protein
At1g73380	expressed protein
At1g68490	expressed protein
At1g61160	expressed protein
At1g56080	expressed protein
At1g54060	expressed protein
At1g53200	expressed protein
At1g49890	expressed protein
At1g49170	expressed protein
At1g48720	expressed protein
At3g47270	expressed protein
At1g27670	expressed protein
At1g02960	expressed protein
At5g25960	expressed protein
At4g37820	expressed protein
At4g12990	expressed protein
At4g11710	expressed protein
At4g11020	expressed protein
At3g46220	expressed protein
At2g20830	expressed protein
At1g79090	expressed protein
At1g60670	expressed protein
At1g16210	expressed protein
At1g09280	expressed protein
At3g55620	eukaryotic translation initiation factor 6
At2g38670	ethanolamine-phosphate cytidylyltransferase
At2g21190	ER lumen protein retaining receptor family protein
At1g10950	endomembrane protein 70
At3g60740	Encodes tubulin-folding cofactor D
At5g23670	Encodes the LCB2 subunit of serine palmitoyltransferase
At3g45100	encodes Arabidopsis homolog of a conserved protein involved in the first step of the GPI biosynthetic pathway
At3g55460	encodes an SC35-like splicing factor that is localized to nuclear specks
At5g15250	Encodes an FtsH protease that is localized to the chloroplast
At1g28560	Encodes a protein similar to human SNAP50
At1g51390	Encodes a protein containing the NFU domain that may be involved in iron-sulfur cluster assembly
At3g23220	encodes a member of the ERF (ethylene response factor) subfamily B-3 of ERF/AP2 transcription factor family
At5g18560	encodes a member of the ERF (ethylene response factor) subfamily B-1 of ERF/AP2 transcription factor family
At1g77200	encodes a member of the DREB subfamily A-4 of ERF/AP2 transcription factor family
At5g51990	encodes a member of the DREB subfamily A-1 of ERF/AP2 transcription factor family (CBF4)
At4g36740	Encodes a homeodomain leucine zipper class I (HD-Zip I) protein
At2g32620	encodes a gene similar to cellulose synthase
At1g65220	eIF4-gamma/eIF5/eIF2-epsilon domain-containing protein
At1g26790	Dof-type zinc finger domain-containing protein
At5g37440	DNAJ heat shock N-terminal domain-containing protein
At2g33735	DNAJ heat shock N-terminal domain-containing protein
At1g10590	DNA-binding protein-related
At3g06610	DNA-binding enhancer protein-related
At5g14270	DNA-binding bromodomain-containing protein
At3g27730	DNA helicase required for interference-sensitive meiotic crossover events
At5g38340	disease resistance protein (TIR-NBS-LRR class)
At4g16920	disease resistance protein (TIR-NBS-LRR class)
At4g14370	disease resistance protein (TIR-NBS-LRR class)
At1g72850	disease resistance protein (TIR-NBS class)
At1g59780	disease resistance protein (CC-NBS-LRR class)
At1g10920	disease resistance protein (CC-NBS-LRR class)
At5g58780	dehydrodolichyl diphosphate synthase
At5g02360	DC1 domain-containing protein
At3g27473	DC1 domain-containing protein
At2g02630	DC1 domain-containing protein
At1g55430	DC1 domain-containing protein
At2g42330	D111/G-patch domain-containing protein
At4g18260	cytochrome B561-related
At5g56900	CwfJ-like family protein / zinc finger (CCCH-type) family protein
At5g41770	crooked neck protein
At5g63290	coproporphyrinogen oxidase-related
At4g09480	copia-like retrotransposon family
At3g48370	copia-like retrotransposon family
At5g45270	Confers resistance to Ralstonia solanacearum
At2g17870	cold-shock DNA-binding family protein
At1g62020	coatomer protein complex
At5g03340	cell division cycle protein 48
At5g10960	CCR4-NOT transcription complex protein
At3g02260	Calossin-like protein required for polar auxin transport
At5g57580	calmodulin-binding protein
At4g16150	calmodulin-binding protein
At1g51960	calmodulin-binding family protein
At3g59440	calcium-binding protein
At1g18480	calcineurin-like phosphoesterase family protein
At3g10800	bZIP transcription factor family protein
At1g59530	bZIP transcription factor family protein
At5g62040	brother of FT and TFL1 protein (BFT)
At4g23460	beta-adaptin
At4g25410	basix helix-loop-helix (bHLH) family protein
At1g69010	basic helix-loop-helix (bHLH) family protein
At5g51470	auxin-responsive GH3 family protein
At2g07677	auxin-responsive factor (ARF) -related
At3g50000	ATPK15D mRNA for casein kinase II catalytic subunit
At3g10030	aspartate/glutamate/uridylate kinase family protein
At3g30210	AF371980 Arabidopsis thaliana putative transcription factor MYB121 (MYB121) mRNA
At4g25280	adenylate kinase family protein
At4g12740	adenine-DNA glycosylase-related / MYH-related
At5g59880	actin-depolymerizing factor 3 (ADF3)
At4g01660	ABC1 family protein
At1g66950	ABC transporter family protein
At1g66510	AAR2 protein family
At3g15290	3-hydroxybutyryl-CoA dehydrogenase
At1g60080	3' exoribonuclease family domain 1-containing protein
At5g57950	26S proteasome regulatory subunit
At5g65800	1-aminocyclopropane-1-carboxylate synthase
At3g17870
