# Supplementary material for: The rules of gene expression in plants: Organ identity and gene body methylation are key factors for regulation of gene expression in Arabidopsis thaliana
Source: BMC Genomics. 2008 Sep 23;9:438. doi: 10.1186/1471-2164-9-438 (PMC2566314; doi:10.1186/1471-2164-9-438)
Supplement: Additional file 5 — Genes regulated specifically in one experimental category. Each file provides the individual genes responding exclusively in abiotic, biotic, ecotype, chemical, hormone, mutant, nutrient or organ comparisons, respectively. [file 1471-2164-9-438-S5.xls]

## Sheet: Additional File 5-genes ecotype
Genes responding in ecotype experiments
AGI locus	Name
At3g44740	tRNA synthetase class II (G
At4g28820	similar to PREDICTED: similar to thyroid hormone receptor interactor 3 [Canis familiaris] (GB:XP_537712
At4g20350	similar to LOC495973 protein [Xenopus laevis] (GB:AAH87349
At1g27570	phosphatidylinositol 3- and 4-kinase family protein
At1g31600	oxidoreductase
At4g32960	expressed protein
At3g43690	copia-like retrotransposon family protein
>RP chemical specific
At1g43000	zinc-binding family protein
At3g62330	zinc knuckle (CCHC-type) family protein
At2g10050	zinc knuckle (CCHC-type) family protein
At1g01930	zinc finger protein-related
At2g42160	zinc finger (ubiquitin-hydrolase) domain-containing protein
At1g55040	zinc finger (Ran-binding) family protein
At2g35330	zinc finger (C3HC4-type RING finger) protein-related
At4g17910	zinc finger (C3HC4-type RING finger) family protein / pentatricopeptide (PPR) repeat-containing protein
At2g26130	zinc finger (C3HC4-type RING finger) family protein
At5g58580	zinc finger (C3HC4-type RING finger) family protein
At5g41440	zinc finger (C3HC4-type RING finger) family protein
At5g37230	zinc finger (C3HC4-type RING finger) family protein
At5g07040	zinc finger (C3HC4-type RING finger) family protein
At4g09130	zinc finger (C3HC4-type RING finger) family protein
At3g13228	zinc finger (C3HC4-type RING finger) family protein
At1g49850	zinc finger (C3HC4-type RING finger) family protein
At2g15740	zinc finger (C2H2 type) family protein
At2g33500	zinc finger (B-box type) family protein
At1g75660	XRN3 (XRN3) mRNA
At2g41020	WW domain-containing protein
At5g50550	WD-40 repeat family protein / St12p protein
At1g17910	wall-associated kinase
At2g21410	vacuolar proton ATPase
At4g03970	Ulp1 protease family protein
At4g39370	ubiquitin-specific protease 27 (UBP27) mRNA
At1g53020	ubiquitin-conjugating enzyme family protein
At3g55380	ubiquitin-conjugating enzyme 14 (UBC14)
At1g43690	ubiquitin interaction motif-containing protein
At2g32360	ubiquitin family protein
At1g65120	ubiquitin carboxyl-terminal hydrolase-related
At1g32850	ubiquitin carboxyl-terminal hydrolase family protein
At4g00760	two-component responsive regulator family protein / response regulator family protein
At5g37030	tRNA-splicing endonuclease positive effector-related
At1g29870	tRNA synthetase class II (G
At5g38830	tRNA synthetase class I (C) family protein
At1g22210	trehalose-6-phosphate phosphatase
At1g76670	transporter-related
At1g24420	transferase family protein
At4g00090	transducin family protein / WD-40 repeat family protein
At3g15610	transducin family protein / WD-40 repeat family protein
At2g05720	transducin family protein / WD-40 repeat family protein
At2g46020	transcription regulatory protein SNF2
At1g07470	transcription factor IIA large subunit
At3g48600	SWIB complex BAF60b domain-containing protein
At3g19080	SWIB complex BAF60b domain-containing protein
At3g62620	sucrose-phosphatase-related
At5g59100	subtilase family protein
At4g10520	subtilase family protein
At1g50410	SNF2 domain-containing protein / helicase domain-containing protein / RING finger domain-containing protein
At3g62840	small nuclear ribonucleoprotein D2
At5g12350	similar to zinc finger protein
At2g26000	similar to zinc finger (ubiquitin-hydrolase) domain-containing protein [Arabidopsis thaliana] (TAIR:At2g42160
At3g56510	similar to unnamed protein product [Yarrowia lipolytica CLIB99] (GB:CAG82708
At5g49510	similar to unnamed protein product [Mus musculus] (GB:BAC37066
At1g67760	similar to T-complex protein 1 epsilon subunit
At1g66340	Similar to prokaryote sensory transduction proteins
At4g38110	similar to PREDICTED: similar to MGC53988 protein [Gallus gallus] (GB:XP_415906
At1g70400	similar to pre-mRNA processing ribonucleoprotein binding region-containing protein [Arabidopsis thaliana] (TAIR:At1g60170
At5g61580	similar to phosphofructokinase family protein [Arabidopsis thaliana] (TAIR:At5g56630
At2g25580	similar to pentatricopeptide (PPR) repeat-containing protein [Arabidopsis thaliana] (TAIR:At4g32450
At4g04790	similar to pentatricopeptide (PPR) repeat-containing protein [Arabidopsis thaliana] (TAIR:At4g21880
At2g26970	similar to OSJNBa0079M09
At1g32130	similar to IWS1 C-terminus family protein [Arabidopsis thaliana] (TAIR:At4g19000
At3g25440	similar to group II intron splicing factor CRS1-related [Arabidopsis thaliana] (TAIR:At4g13070
At2g27110	similar to far-red impaired responsive protein
At3g27320	similar to expressed protein [Arabidopsis thaliana] (TAIR:At5g14310
At3g23900	similar to expressed protein [Arabidopsis thaliana] (TAIR:At3g28770
At1g09890	similar to expressed protein [Arabidopsis thaliana] (TAIR:At1g09910
At1g31780	similar to Component of oligomeric golgi complex 6 [Xenopus tropicalis] (GB:AAH75361
At2g31370	similar to bZIP transcription factor
At3g56190	similar to alpha-soluble NSF attachment protein 1 / alpha-SNAP1 (ASNAP1) [Arabidopsis thaliana] (TAIR:At3g56450
At3g63230	senescence-associated protein-related
At5g38440	self-incompatibility protein-related
At2g24620	S-locus glycoprotein family protein
At4g35590	RWP-RK domain-containing protein
At2g21690	RNA-binding protein
At5g59860	RNA recognition motif (RRM)-containing protein
At4g12640	RNA recognition motif (RRM)-containing protein
At4g35490	ribosomal protein L11 family protein
At3g31460	retroelement pol polyprotein -related
At1g15530	receptor lectin kinase
At5g52590	RabGAP/TBC domain-containing protein
At4g34110	Putative poly-A binding protein
At2g17330	putative obtusifoliol 14-alpha demethylase
At5g33260	pseudogene
At3g42360	pseudogene
At1g23640	pseudogene
At5g32510	pseudogene
At5g28700	pseudogene
At4g07920	pseudogene
At2g46730	pseudogene
At3g23650	protein kinase-related
At3g24540	protein kinase family protein
At3g06640	protein kinase family protein
At1g22870	protein kinase family protein
At4g23230	protein kinase family protein
At2g34290	protein kinase family protein
At1g28320	protease-related
At1g67210	proline-rich spliceosome-associated (PSP) family protein / zinc knuckle (CCHC-type) family protein
At5g41330	potassium channel tetramerisation domain-containing protein
At3g09030	potassium channel tetramerisation domain-containing protein
At4g02890	Polyubiquitin gene containing 4 ubiquitin repeats
At1g45100	polyadenylate-binding protein
At1g77730	pleckstrin homology (PH) domain-containing protein
At5g58440	phox (PX) domain-containing protein
At3g08660	phototropic-responsive protein
At3g11200	PHD finger family protein
At1g49350	pfkB-type carbohydrate kinase family protein
At2g47020	peptide chain release factor
At5g15340	pentatricopeptide (PPR) repeat-containing protein
At5g06540	pentatricopeptide (PPR) repeat-containing protein
At4g26800	pentatricopeptide (PPR) repeat-containing protein
At3g51320	pentatricopeptide (PPR) repeat-containing protein
At3g26540	pentatricopeptide (PPR) repeat-containing protein
At3g09040	pentatricopeptide (PPR) repeat-containing protein
At3g08820	pentatricopeptide (PPR) repeat-containing protein
At2g38420	pentatricopeptide (PPR) repeat-containing protein
At1g63630	pentatricopeptide (PPR) repeat-containing protein
At1g62720	pentatricopeptide (PPR) repeat-containing protein
At1g13040	pentatricopeptide (PPR) repeat-containing protein
At1g11710	pentatricopeptide (PPR) repeat-containing protein
At1g06270	pentatricopeptide (PPR) repeat-containing protein
At4g33170	pentatricopeptide (PPR) repeat-containing protein
At2g19280	pentatricopeptide (PPR) repeat-containing protein
At2g06000	pentatricopeptide (PPR) repeat-containing protein
At1g77010	pentatricopeptide (PPR) repeat-containing protein
At1g62670	pentatricopeptide (PPR) repeat-containing protein
At1g16480	pentatricopeptide (PPR) repeat-containing protein
At1g09220	pentatricopeptide (PPR) repeat-containing protein
At4g00190	pectinesterase family protein
At1g59890	paired amphipathic helix repeat-containing protein
At3g28490	oxidoreductase
At4g05320	One of five polyubiquitin genes in A
At5g20200	nucleoporin-related
At5g05680	nuclear pore complex protein-related
At4g27890	nuclear movement family protein
At5g65770	nuclear matrix constituent protein-related
At2g07650	non-LTR retrotransposon family (LINE)
At4g04000	non-LTR retrotransposon family (LINE)
At4g15590	non-LTR retrotransposon family (LINE)
At2g05550	non-LTR retrotransposon family (LINE)
At1g51750	non-LTR retrotransposon family (LINE)
At5g17260	no apical meristem (NAM) family protein
At3g17730	no apical meristem (NAM) family protein
At4g17750	native protein is a trimer
At4g04910	N-ethylmaleimide sensitive factor
At1g43330	myb family protein-related
At1g64250	Mutator-like transposase family
At1g44840	Mutator-like transposase family
At2g15810	Mutator-like transposase family
At1g37170	Mutator-like transposase family
At3g23490	mRNA for cyanase
At2g45030	mitochondrial elongation factor
At1g19340	methyltransferase MT-A70 family protein
At2g42480	meprin and TRAF homology domain-containing protein / MATH domain-containing protein
At1g42540	member of Putative ligand-gated ion channel subunit family
At2g37010	member of NAP subfamily
At4g27370	member of Myosin-like proteins
At2g03210	member of Glycosyltransferase Family- 37
At3g15370	member of Alpha-Expansin Gene Family
At4g08700	Member of a family of proteins related to PUP1
At5g48670	MADS-box family protein
At5g27580	MADS-box family protein
At5g51410	LUC7 N_terminus domain-containing protein
At1g05790	lipase class 3 family protein
At5g66610	LIM domain-containing protein
At3g47110	leucine-rich repeat transmembrane protein kinase
At5g60320	lectin protein kinase family protein
At5g59270	lectin protein kinase family protein
At3g45420	lectin protein kinase family protein
At3g55550	lectin protein kinase
At3g53770	late embryogenesis abundant protein-related / LEA protein-related
At5g03010	kelch repeat-containing protein
At1g18610	kelch repeat-containing protein
At5g28160	kelch repeat-containing F-box family protein
At4g39753	kelch repeat-containing F-box family protein
At3g63220	kelch repeat-containing F-box family protein
At4g35120	kelch repeat-containing F-box family protein
At2g22050	kelch repeat-containing F-box family protein
At5g06070	Isolated as a mutation defective in petal development with specific effects on adaxial petals which are filamentous or absent
At5g57450	Involved in homologous recombination and recombinational repair
At1g50340	invertase/pectin methylesterase inhibitor family protein
At1g48010	invertase/pectin methylesterase inhibitor family protein
At2g27100	Identified as a leaf form mutant by Redei having serrated leaves
At3g48030	hypoxia-responsive family protein / zinc finger (C3HC4-type RING finger) family protein
At2g10880	hypothetical protein
At5g62120	hypothetical protein
At5g53670	hypothetical protein
At5g49050	hypothetical protein
At5g35010	hypothetical protein
At5g26020	hypothetical protein
At5g23180	hypothetical protein
At5g16430	hypothetical protein
At5g11120	hypothetical protein
At5g03550	hypothetical protein
At4g28960	hypothetical protein
At4g25510	hypothetical protein
At4g22800	hypothetical protein
At4g11950	hypothetical protein
At4g03660	hypothetical protein
At3g57110	hypothetical protein
At3g43100	hypothetical protein
At3g42970	hypothetical protein
At3g32960	hypothetical protein
At3g31300	hypothetical protein
At3g19610	hypothetical protein
At2g44195	hypothetical protein
At2g31460	hypothetical protein
At2g16160	hypothetical protein
At1g63200	hypothetical protein
At1g42710	hypothetical protein
At1g11690	hypothetical protein
At2g33610	Homologous to yeast SWI3 & RSC8
At1g34650	homeobox-leucine zipper family protein / lipid-binding START domain-containing protein
At1g19480	HhH-GPD base excision DNA repair family protein
At3g07810	heterogeneous nuclear ribonucleoprotein
At3g04900	heavy-metal-associated domain-containing protein
At1g57780	heavy-metal-associated domain-containing protein
At1g61760	harpin-induced protein-related / HIN1-related / harpin-responsive protein-related
At2g35970	harpin-induced family protein / HIN1 family protein / harpin-responsive family protein
At4g25840	haloacid dehalogenase-like hydrolase family protein
At4g07730	gypsy-like retrotransposon family (Athila)
At1g47465	gypsy-like retrotransposon family (Athila)
At4g03790	gypsy-like retrotransposon family (Athila)
At2g10660	gypsy-like retrotransposon family (Athila)
At2g11230	gypsy-like retrotransposon family (Athila)
At4g02080	GTP-binding protein (SAR1A)
At3g27550	group II intron splicing factor CRS1-related
At1g68370	gravity-responsive protein / altered response to gravity protein (ARG1)
At1g73160	glycosyl transferase family 1 protein
At1g16570	glycosyl transferase family 1 protein
At3g26130	glycosyl hydrolase family 5 protein / cellulase family protein
At3g18070	glycosyl hydrolase family 1 protein
At1g80140	glycoside hydrolase family 28 protein / polygalacturonase (pectinase) family protein
At4g10330	glycine-rich protein
At1g75550	glycine-rich protein
At1g15280	glycine-rich protein
At1g31910	GHMP kinase family protein
At3g06540	GDP dissociation inhibitor family protein / Rab GTPase activator family protein
At3g30200	fructose-6-phosphate 2-kinase-related / fructose-2
At3g51050	FG-GAP repeat-containing protein
At3g45810	ferric reductase-like transmembrane component family protein
At4g38180	far-red impaired responsive protein
At3g59470	far-red impaired responsive family protein / FAR1 family protein
At3g20710	F-box protein-related
At3g47140	F-box family protein-related
At3g18120	F-box family protein-related
At2g43260	F-box family protein / S locus-related
At4g15475	F-box family protein (FBL4)
At3g62430	F-box family protein
At3g49450	F-box family protein
At3g19890	F-box family protein
At2g26160	F-box family protein
At1g59680	F-box family protein
At1g46840	F-box family protein
At1g32430	F-box family protein
At1g16940	F-box family protein
At1g12190	F-box family protein
At1g78840	F-box family protein
At5g66370	expressed protein
At5g62400	expressed protein
At5g58020	expressed protein
At5g57600	expressed protein
At5g56880	expressed protein
At5g56070	expressed protein
At5g46850	expressed protein
At5g45610	expressed protein
At5g42470	expressed protein
At5g38400	expressed protein
At5g37520	expressed protein
At5g27170	expressed protein
At5g25990	expressed protein
At5g21110	expressed protein
At5g21070	expressed protein
At5g19380	expressed protein
At5g15540	expressed protein
At5g12260	expressed protein
At5g08220	expressed protein
At5g08060	expressed protein
At5g07730	expressed protein
At5g04670	expressed protein
At5g04520	expressed protein
At4g39440	expressed protein
At4g39420	expressed protein
At4g34330	expressed protein
At4g32680	expressed protein
At4g30760	expressed protein
At4g29550	expressed protein
At4g25330	expressed protein
At4g24880	expressed protein
At4g23780	expressed protein
At4g19550	expressed protein
At4g14600	expressed protein
At4g09850	expressed protein
At4g09580	expressed protein
At4g05570	expressed protein
At4g03570	expressed protein
At3g63270	expressed protein
At3g55160	expressed protein
At3g49770	expressed protein
At3g47910	expressed protein
At3g46360	expressed protein
At3g44960	expressed protein
At3g44440	expressed protein
At3g42480	expressed protein
At3g32940	expressed protein
At3g31350	expressed protein
At3g30810	expressed protein
At3g29791	expressed protein
At3g28670	expressed protein
At3g28630	expressed protein
At3g28280	expressed protein
At3g27090	expressed protein
At3g24710	expressed protein
At3g24270	expressed protein
At3g19085	expressed protein
At3g15860	expressed protein
At3g12650	expressed protein
At2g39520	expressed protein
At2g37070	expressed protein
At2g36440	expressed protein
At2g35733	expressed protein
At2g34580	expressed protein
At2g34540	expressed protein
At2g30280	expressed protein
At2g27270	expressed protein
At2g24920	expressed protein
At2g20616	expressed protein
At2g20250	expressed protein
At2g19420	expressed protein
At2g14730	expressed protein
At2g14020	expressed protein
At2g13270	expressed protein
At2g02690	expressed protein
At1g76170	expressed protein
At1g75360	expressed protein
At1g74220	expressed protein
At1g66000	expressed protein
At1g64410	expressed protein
At1g55915	expressed protein
At1g55220	expressed protein
At1g50710	expressed protein
At1g47550	expressed protein
At1g47310	expressed protein
At1g36970	expressed protein
At1g33230	expressed protein
At1g32670	expressed protein
At1g31240	expressed protein
At1g27610	expressed protein
At1g26620	expressed protein
At1g21510	expressed protein
At1g19620	expressed protein
At1g17930	expressed protein
At1g13050	expressed protein
At1g11915	expressed protein
At4g17960	expressed protein
At4g16170	expressed protein
At4g10890	expressed protein
At4g10420	expressed protein
At2g25660	expressed protein
At2g24960	expressed protein
At2g14010	expressed protein
At1g62530	expressed protein
At1g61750	expressed protein
At1g22980	expressed protein
At3g04490	exportin-related
At4g31540	exocyst subunit EXO70 family protein (EXO70-G1)
At3g19760	eukaryotic translation initiation factor 4A
At2g19550	esterase/lipase/thioesterase family protein
At1g14910	epsin N-terminal homology (ENTH) domain-containing protein
At4g11050	endo-1
At1g64040	Encodes the catalytic subunit of a Type 1 phosphoprotein Ser/Thr phosphatase
At2g46505	Encodes succinate dehydrogenase
At2g25710	Encodes holocarboxylase synthase
At4g11240	encodes a type I serine/threonine protein phosphatase expressed in expressed in roots
At5g20340	Encodes a putative beta 1
At5g13480	Encodes a protein with similarity to yeast Pfs2p
At1g02090	encodes a phosphoprotein that is a subunit of the COP9 signalosome
At3g44530	Encodes a nuclear localized WD-repeat containing protein involved in negative regulation of knox gene expression via epigenetic mechanism of chromatin re-organization
At1g62700	Encodes a NAC-domain transcription factor
At5g67010	encodes a member of the ERF (ethylene response factor) subfamily B-6 of ERF/AP2 transcription factor family
At5g10450	Encodes a member of the 14-3-3 gene family that is a lambda isoform
At1g13870	Encodes a homolog of the yeast TOT4/KTI12 protein
At4g15320	encodes a gene similar to cellulose synthase
At4g28980	Encodes a CDK-activating kinase that regulates root initial cell differentiation
At5g40280	encodes a beta subunit of farnesyl-trans-transferase
At3g57960	emsy N terminus domain-containing protein / ENT domain-containing protein
At3g60010	E3 ubiquitin ligase SCF complex subunit SKP1/ASK1 (At13)
At2g04550	dual specificity protein phosphatase family protein
At5g02460	Dof-type zinc finger domain-containing protein
At4g37480	DNAJ heat shock N-terminal domain-containing protein
At2g25560	DNAJ heat shock N-terminal domain-containing protein
At2g03270	DNA-binding protein
At5g04110	DNA topoisomerase II family protein
At5g38470	DNA repair protein RAD23
At5g40090	disease resistance protein-related
At1g31540	disease resistance protein (TIR-NBS-LRR class)
At4g30000	dihydropterin pyrophosphokinase
At2g23400	dehydrodolichyl diphosphate synthase
At1g55150	DEAD box RNA helicase
At1g34480	DC1 domain-containing protein
At4g10370	DC1 domain-containing protein
At3g46800	DC1 domain-containing protein
At4g19600	cyclin family protein
At4g03530	copia-like retrotransposon family
At3g29792	copia-like retrotransposon family
At4g28900	copia-like retrotransposon family
At3g29460	copia-like retrotransposon family
At2g05960	copia-like retrotransposon family
At2g07010	copia-like retrotransposon family
At2g07550	copia-like retrotransposon family
At5g49670	Conserved among eukaryotes
At1g52360	coatomer protein complex
At2g21390	coatomer protein complex
At3g58160	Class XI myosin gene expressed in flowers from 4-6 week old plants and leaves from 3 week old plants
At1g80780	CCR4-NOT transcription complex protein
At5g50480	CCAAT-box binding transcription factor Hap5a
At5g50470	CCAAT-box binding transcription factor Hap5a
At1g73440	calmodulin-related
At5g10680	calmodulin-binding protein-related
At4g10640	calmodulin-binding family protein
At2g46700	calcium-dependent protein kinase
At4g12860	calcium-binding protein
At3g24110	calcium-binding EF hand family protein
At3g29732	CACTA-like transposase family (Tnp2/En/Spm)
At2g10000	CACTA-like transposase family (Tnp1/En/Spm)
At2g12300	CACTA-like transposase family (Ptta/En/Spm)
At4g04270	CACTA-like transposase family (Ptta/En/Spm)
At4g04170	CACTA-like transposase family (Ptta/En/Spm)
At1g34530	CACTA-like transposase family (Ptta/En/Spm)
At2g16610	CACTA-like transposase family (En/Spm)
At2g21040	C2 domain-containing protein
At1g32150	bZIP transcription factor family protein
At3g24820	BSD domain-containing protein
At4g04260	bromo-adjacent homology (BAH) domain-containing protein
At4g18890	brassinosteroid signalling positive regulator-related
At2g04060	beta-galactosidase
At5g54680	basic helix-loop-helix (bHLH) family protein
At3g59070	auxin-responsive protein
At1g49250	ATP dependent DNA ligase family protein
At1g60430	ARP2/3 complex 21 kDa subunit family
At3g53790	Arabidopsis thaliana telomere-binding protein
At5g13390	Arabidopsis thaliana nef1 mRNA for no exine formation-1
At3g09550	ankyrin repeat family protein
At2g04740	ankyrin repeat family protein
At4g23590	aminotransferase class I and II family protein
At5g02730	allergen V5/Tpx-1-related family protein
At3g28030	AF312711 Arabidopsis thaliana UV hypersensitive protein (UVH3) mRNA
At3g05530	a proteasome non-ATPase regulatory subunit
At1g77140	A peripheral membrane protein that associates with microsomal membranes
At3g27670	A novel protein
At2g01730	a homolog of cleavage and polyadenylation specificity factor that plays an essential role in the development of female gametophyte and embryo
At3g51190	60S ribosomal protein L8 (RPL8B)
At2g23890	5' nucleotidase family protein
At5g45620	26S proteasome regulatory subunit
At1g64520	26S proteasome regulatory subunit
At5g20660	24 kDa vacuolar protein
At1g09400	12-oxophytodienoate reductase
At4g23830
At3g43560
At2g19370
At1g42640
At1g05050
>RP biotic specific
At1g16090	WAK-like kinase
At5g59580	UDP-glucoronosyl/UDP-glucosyl transferase family protein
At1g19270	ubiquitin interaction motif-containing protein / LIM domain-containing protein
At5g16310	ubiquitin carboxyl-terminal hydrolase family 1 protein
At1g10580	transducin family protein / WD-40 repeat family protein
At1g55750	transcription factor-related
At1g49520	SWIB complex BAF60b domain-containing protein
At1g61140	SNF2 domain-containing protein / helicase domain-containing protein / zinc finger protein-related
At1g65040	similar to zinc finger (C3HC4-type RING finger) family protein [Arabidopsis thaliana] (TAIR:At3g16090
At3g24982	similar to disease resistance family protein [Arabidopsis thaliana] (TAIR:At3g25010
At2g34750	RNA polymerase I specific transcription initiation factor RRN3 family protein
At1g29750	Receptor-like serine/threonine kinase (RKF1)
At5g47200	Ras-related GTP-binding protein
At3g48890	putative progesterone-binding protein homolog (Atmp2) mRNA
At3g26190	putative cytochrome P450
At1g11610	putative cytochrome P450
At4g04510	protein kinase family protein
At3g55640	mitochondrial substrate carrier family protein
At2g40740	member of WRKY Transcription Factor
At1g80590	member of WRKY Transcription Factor
At1g66550	member of WRKY Transcription Factor
At4g04450	member of WRKY Transcription Factor
At5g55090	member of MEKK subfamily
At5g66850	member of MEKK subfamily
At2g27010	member of CYP705A
At1g66780	MATE efflux family protein
At5g66620	LIM domain-containing protein
At5g07150	leucine-rich repeat family protein
At2g33020	leucine-rich repeat family protein
At5g45090	lectin-related
At3g45330	lectin protein kinase family protein
At5g01560	lectin protein kinase
At2g22320	hypothetical protein
At1g55970	histone acetyltransferase 4 (HAC4)
At4g33440	glycoside hydrolase family 28 protein / polygalacturonase (pectinase) family protein
At2g02310	F-box family protein / SKP1 interacting partner 3-related
At4g25350	EXS family protein / ERD1/XPR1/SYG1 family protein
At5g48530	expressed protein
At5g46295	expressed protein
At5g38310	expressed protein
At5g37840	expressed protein
At5g06240	expressed protein
At5g02670	expressed protein
At4g40020	expressed protein
At4g04480	expressed protein
At3g59800	expressed protein
At3g53270	expressed protein
At3g26670	expressed protein
At3g21140	expressed protein
At1g32120	expressed protein
At1g15800	expressed protein
At1g13540	expressed protein
At1g11200	expressed protein
At5g35080	expressed protein
At2g37720	expressed protein
At5g54650	Encodes a protein with similarity to formins that is involved in cytokinesis
At5g42790	encodes a protein with extensive homology to the largest subunit of the multicatalytic proteinase complex (proteasome)
At5g54140	encodes a protein similar to IAA amino acid conjugate hydrolase
At5g43410	encodes a member of the ERF (ethylene response factor) subfamily B-3 of ERF/AP2 transcription factor family
At2g45350	Encodes a member of a PCMP (plant combinatorial and modular protein) family (PCMP-E subfamily) with 11 pentatricopeptide (PPR) repeats
At1g08860	Encodes a copine-like protein
At4g28480	DNAJ heat shock family protein
At1g52900	disease resistance protein (TIR class)
At5g66890	disease resistance protein (CC-NBS-LRR class)
At3g59630	diphthamide synthesis DPH2 family protein
At1g78240	dehydration-responsive protein-related
At1g51915	cryptdin protein-related
At2g02770	COP1-interacting protein-related
At3g14225	Contains lipase signature motif and GDSL domain
At5g12480	calmodulin-domain protein kinase CDPK isoform 7 (CPK7)
At3g56760	calcium-dependent protein kinase
At4g31770	calcineurin-like phosphoesterase family protein
At4g37850	basic helix-loop-helix (bHLH) family protein
At1g33950	avirulence-responsive family protein / avirulence induced gene (AIG1) family protein
At2g42980	aspartyl protease family protein
At1g24330	armadillo/beta-catenin repeat family protein / U-box domain-containing family protein
At4g35830	aconitate hydratase
