# Supplementary material for: The rules of gene expression in plants: Organ identity and gene body methylation are key factors for regulation of gene expression in Arabidopsis thaliana
Source: BMC Genomics. 2008 Sep 23;9:438. doi: 10.1186/1471-2164-9-438 (PMC2566314; doi:10.1186/1471-2164-9-438)
Supplement: Additional file 9 — Genes regulated specifically in one experimental category. Each file provides the individual genes responding exclusively in abiotic, biotic, ecotype, chemical, hormone, mutant, nutrient or organ comparisons, respectively. [file 1471-2164-9-438-S9.xls]

## Sheet: Additional File 9-genes nutrien
Genes responding in nutrient experiments
AGI locus	Name
At5g10790	ubiquitin-specific protease 22 (UBP22) mRNA
At5g56130	transducin family protein / WD-40 repeat family protein
At3g11320	similar to phosphate translocator-related [Arabidopsis thaliana] (TAIR:At5g05820
At5g49500	signal recognition particle 54 kDa protein 2 / SRP54 (SRP-54B)
At4g27000	RNA-binding protein 45 (RBP45)
At3g10360	pumilio/Puf RNA-binding domain-containing protein
At3g61020	pseudogene
At5g67500	porin
At3g14205	phosphoinositide phosphatase family protein
At4g26430	one of two genes encoding subunit 6 of COP9 signalosome complex
At2g34520	nuclear-encoded mitochondrial ribosomal protein S14
At1g13180	Mutant has defect in trichome cell expansion and actin organization resulting in a distorted trichome phenotype
At5g15640	mitochondrial substrate carrier family protein
At4g31930	mitochondrial glycoprotein family protein / MAM33 family protein
At1g65340	member of CYP96A
At5g27550	kinesin motor protein-related
At5g23080	Interacts with TATA-box binding protein 2
At2g25780	hypothetical protein
At1g67930	Golgi transport complex protein-related
At5g58920	expressed protein
At5g49640	expressed protein
At5g02740	expressed protein
At4g35990	expressed protein
At4g17420	expressed protein
At3g52640	expressed protein
At1g65020	expressed protein
At1g63190	expressed protein
At1g24310	expressed protein
At2g45060	expressed protein
At2g44525	expressed protein
At1g14020	expressed protein
At2g42080	DNAJ heat shock N-terminal domain-containing protein
At3g23300	dehydration-responsive protein-related
At4g28540	casein kinase
At3g54070	ankyrin repeat family protein
At3g09890	ankyrin repeat family protein
At1g75990	26S proteasome regulatory subunit S3
>RP mutant specific
At2g26350	Zinc-binding peroxisomal integral membrane protein (PEX10)
At1g64260	zinc finger protein-related
At1g49920	zinc finger protein-related
At3g51390	zinc finger (DHHC type) family protein
At3g47990	zinc finger (C3HC4-type RING finger) family protein
At3g28620	zinc finger (C3HC4-type RING finger) family protein
At3g03550	zinc finger (C3HC4-type RING finger) family protein
At2g19610	zinc finger (C3HC4-type RING finger) family protein
At5g56200	zinc finger (C2H2 type) family protein
At3g53820	zinc finger (C2H2 type) family protein
At3g46070	zinc finger (C2H2 type) family protein
At2g37740	zinc finger (C2H2 type) family protein
At2g18490	zinc finger (C2H2 type) family protein
At4g02670	zinc finger (C2H2 type) family protein
At4g15250	zinc finger (B-box type) family protein
At1g11160	WD-40 repeat family protein / katanin p80 subunit
At1g36070	WD-40 repeat family protein
At1g55680	WD-40 repeat family protein
At2g42140	VQ motif-containing protein
At3g27530	vesicle tethering family protein
At2g30290	vacuolar sorting receptor
At3g03290	universal stress protein (USP) family protein
At4g04130	Ulp1 protease family protein
At5g38040	UDP-glucoronosyl/UDP-glucosyl transferase family protein
At3g22250	UDP-glucoronosyl/UDP-glucosyl transferase family protein
At3g56860	UBP1 interacting protein 2a (UBA2a)
At5g12120	ubiquitin-associated (UBA)/TS-N domain-containing protein
At5g61940	ubiquitin carboxyl-terminal hydrolase-related
At4g36690	U2 snRNP auxiliary factor large subunit
At1g01660	U-box domain-containing protein
At3g04600	tRNA synthetase class I (W and Y) family protein
At4g20850	Tripeptidyl Peptidase II
At2g26630	transposase IS4 family protein
At1g30560	transporter
At4g14160	transport protein
At1g02260	transmembrane protein
At3g49400	transducin family protein / WD-40 repeat family protein
At2g43770	transducin family protein / WD-40 repeat family protein
At1g52730	transducin family protein / WD-40 repeat family protein
At1g16640	transcriptional factor B3 family protein
At3g07610	transcription factor jumonji (jmjC) domain-containing protein
At1g63490	transcription factor jumonji (jmjC) domain-containing protein
At5g25520	transcription elongation factor-related
At5g11430	transcription elongation factor-related
At5g45220	Toll-Interleukin-Resistance (TIR) domain-containing protein
At4g16845	The VERNALIZATION2 (VRN2) gene mediates vernalization and encodes a nuclear-localized zinc finger protein with similarity to Polycomb group (PcG) proteins of plants and animals
At3g17910	Surfeit 1 (SURF1) mRNA
At5g37180	sucrose synthase
At4g10550	subtilase family protein
At4g05420	Structurally similar to damaged DNA binding proteins
At2g26660	SPX (SYG1/Pho81/XPR1) domain-containing protein
At1g35470	SPla/RYanodine receptor (SPRY) domain-containing protein
At3g03740	speckle-type POZ protein-related
At5g19910	SOH1 family protein
At1g05120	SNF2 domain-containing protein / helicase domain-containing protein / RING finger domain-containing protein
At5g61460	SMC-like protein (MIM) mRNA
At1g59750	similar to transcriptional factor B3 family protein / auxin-responsive factor AUX/IAA-related [Arabidopsis thaliana] (TAIR:At2g46530
At4g08320	similar to serine/threonine protein phosphatase
At4g26460	similar to S-adenosyl-L-methionine:carboxyl methyltransferase family protein [Arabidopsis thaliana] (TAIR:At4g26420
At1g77180	similar to RNA recognition motif (RRM)-containing protein [Arabidopsis thaliana] (TAIR:At2g16940
At1g63550	similar to receptor-like protein kinase-related [Arabidopsis thaliana] (TAIR:At1g63570
At3g04130	similar to pentatricopeptide (PPR) repeat-containing protein [Arabidopsis thaliana] (TAIR:At3g22670
At1g77960	similar to octicosapeptide/Phox/Bem1p (PB1) domain-containing protein [Arabidopsis thaliana] (TAIR:At5g09620
At2g23060	similar to N-acetyltransferase
At5g01290	similar to mRNA capping enzyme family protein [Arabidopsis thaliana] (TAIR:At3g09100
At1g51590	similar to mannosyl-oligosaccharide 1
At5g61540	similar to L-asparaginase
At1g09270	similar to importin alpha-1 subunit
At4g24490	similar to geranylgeranyl transferase alpha subunit-related / RAB geranylgeranyltransferase alpha subunit-related [Arabidopsis thaliana] (TAIR:At5g41820
At1g31810	similar to formin homology 2 domain-containing protein / FH2 domain-containing protein [Arabidopsis thaliana] (TAIR:At5g58160
At1g44910	similar to FF domain-containing protein / WW domain-containing protein [Arabidopsis thaliana] (TAIR:At3g19670
At1g73320	similar to Expressed protein [Arabidopsis thaliana] (TAIR:At1g08125
At1g48970	similar to eukaryotic translation initiation factor 2B family protein / eIF-2B family protein [Arabidopsis thaliana] (TAIR:At5g38640
At1g18070	similar to elongation factor 1-alpha / EF-1-alpha [Arabidopsis thaliana] (TAIR:At1g07930
At5g63330	similar to DNA-binding bromodomain-containing protein [Arabidopsis thaliana] (TAIR:At5g14270
At2g28560	similar to DNA repair family protein [Arabidopsis thaliana] (TAIR:At2g45280
At3g61050	similar to C2 domain-containing protein [Arabidopsis thaliana] (TAIR:At3g60950
At1g02120	similar to C2 domain-containing protein / GRAM domain-containing protein [Arabidopsis thaliana] (TAIR:At3g59660
At4g21090	similar to adrenodoxin-like ferredoxin 2 [Arabidopsis thaliana] (TAIR:At4g05450
At3g03330	short-chain dehydrogenase/reductase (SDR) family protein
At3g03750	SET domain-containing protein
At4g11640	serine racemase
At1g43710	serine decarboxylase
At1g73310	serine carboxypeptidase S10 family protein
At4g27290	S-locus protein kinase
At2g01780	S-locus glycoprotein
At2g40830	RING-H2 finger protein RHC1a mRNA
At3g04460	RING finger protein involved in peroxisome biogenesis
At3g48130	ribosomal protein L13 homolog
At5g20880	retrotransposon family
At1g68230	reticulon family protein (RTNLB14)
At1g13920	remorin family protein
At1g63590	receptor-like protein kinase-related
At2g22290	Ras-related GTP-binding protein
At5g53570	RabGAP/TBC domain-containing protein
At5g41940	RabGAP/TBC domain-containing protein
At3g07890	RabGAP/TBC domain-containing protein
At3g54840	Rab GTPase (ARA6)
At4g26390	pyruvate kinase
At3g63070	PWWP domain-containing protein
At5g23150	Putative transcription factor
At5g41370	putative DNA repair protein (XPB1) mRNA
At5g43110	pumilio/Puf RNA-binding domain-containing protein
At2g05560	pseudogene
At2g06430	pseudogene
At1g30940	pseudogene
At1g10430	protein phosphatase mRNA
At5g54590	protein kinase family protein
At5g51270	protein kinase family protein
At5g18610	protein kinase family protein
At4g02010	protein kinase family protein
At3g51990	protein kinase family protein
At3g46760	protein kinase family protein
At2g26700	protein kinase family protein
At2g19410	protein kinase family protein
At2g17700	protein kinase family protein
At1g16440	protein kinase
At5g66960	prolyl oligopeptidase family protein
At4g03120	proline-rich family protein
At3g20850	proline-rich family protein
At4g00890	proline-rich family protein
At3g04680	pre-mRNA cleavage complex family protein
At1g50400	porin family protein
At1g28090	polynucleotide adenylyltransferase family protein
At2g43860	polygalacturonase
At3g19350	polyadenylate-binding protein-related / PABP-related
At3g43220	phosphoinositide phosphatase family protein
At1g12850	phosphoglycerate/bisphosphoglycerate mutase family protein
At4g26770	phosphatidate cytidylyltransferase
At3g08020	PHD finger protein-related
At2g43480	peroxidase
At3g04750	pentatricopeptide (PPR) repeat-containing protein
At3g03580	pentatricopeptide (PPR) repeat-containing protein
At1g71060	pentatricopeptide (PPR) repeat-containing protein
At1g23450	pentatricopeptide (PPR) repeat-containing protein
At5g27110	pentatricopeptide (PPR) repeat-containing protein
At2g42920	pentatricopeptide (PPR) repeat-containing protein
At2g16880	pentatricopeptide (PPR) repeat-containing protein
At5g39500	pattern formation protein
At1g50050	pathogenesis-related protein
At5g26130	pathogenesis-related protein
At1g79960	ovate protein-related
At2g18500	ovate family protein
At5g23140	One of several nuclear-encoded ClpPs (caseinolytic protease)
At5g62640	nuclear targeted protein involved in flowering time regulation that affects flowering time independent of FLC
At2g18450	Nuclear encoded mitochondrial flavoprotein subunit of succinate dehydrogenase complex
At5g26180	NOL1/NOP2/sun family protein
At2g26960	myb family transcription factor (MYB81)
At5g65230	myb family transcription factor (MYB53)
At5g52260	myb family transcription factor (MYB19)
At3g24120	myb family transcription factor
At3g04450	myb family transcription factor
At4g15900	Mutations confer hypersensitivity to glucose and sucrose and augments sensitivity to cytokinin
At1g22150	mRNA for sulfate transporter Sultr1
At4g17080	MORN (Membrane Occupation and Recognition Nexus) repeat-containing protein /phosphatidylinositol-4-phosphate 5-kinase-related
At5g64950	mitochondrial transcription termination factor-related / mTERF-related
At1g62150	mitochondrial transcription termination factor-related / mTERF-related
At2g37890	mitochondrial substrate carrier family protein
At3g10370	mitochondrial FAD-dependent glycerol-3-phosphate dehydrogenase
At5g26980	member of SYP4 Gene Family
At2g17980	member of SLY1 Gene Family
At1g04160	member of Myosin-like proteins
At5g60790	member of GCN subfamily
At1g26340	member of Cytochromes b5
At1g34540	member of CYP94D
At1g64930	member of CYP89A
At2g28850	member of CYP710A
At4g21940	member of Calcium Dependent Protein Kinase
At2g35890	member of Calcium Dependent Protein Kinase
At1g61950	member of Calcium Dependent Protein Kinase
At3g47740	member of ATH subfamily
At3g47770	member of ATH subfamily
At5g60340	maoC-like dehydratase domain-containing protein
At5g51870	MADS-box protein (AGL71)
At5g60440	MADS-box protein (AGL62)
At1g22730	MA3 domain-containing protein
At1g48640	lysine and histidine specific transporter
At1g61270	lysine and histidine specific transporter
At3g03340	LUC7 N_terminus domain-containing protein
At3g17240	lipoamide dehydrogenase precursor (lpd2) mRNA
At4g29990	light repressible receptor protein kinase
At1g64210	leucine-rich repeat transmembrane protein kinase
At1g69990	leucine-rich repeat transmembrane protein kinase
At5g16900	leucine-rich repeat protein kinase
At4g29450	leucine-rich repeat protein kinase
At3g46340	leucine-rich repeat protein kinase
At1g49100	leucine-rich repeat protein kinase
At2g29000	leucine-rich repeat family protein / protein kinase family protein
At1g53080	legume lectin family protein
At1g53060	legume lectin family protein
At5g10530	lectin protein kinase
At1g75520	lateral root primordium (LRP) protein-related
At2g34210	KOW domain-containing transcription factor family protein
At5g35520	kinetochore protein-related
At1g58210	kinase interacting family protein
At3g04610	KH domain-containing protein
At5g03020	kelch repeat-containing F-box family protein
At1g57570	jacalin lectin family protein
At4g35650	isocitrate dehydrogenase
At1g35513	isochorismate synthase-related / isochirismate mutase-related
At4g16440	iron hydrogenase family protein
At5g46920	intron maturase
At4g33770	inositol 1
At2g43980	inositol 1
At1g50510	indigoidine synthase A family protein
At5g63750	IBR domain-containing protein
At2g07672	hypothetical protein
At5g28110	hypothetical protein
At4g17860	hypothetical protein
At3g29210	hypothetical protein
At2g40780	hypothetical protein
At1g36550	hypothetical protein
At1g07680	hypothetical protein
At4g00130	hypothetical protein
At3g30560	hypothetical protein
At5g46750	human Rev interacting-like family protein / hRIP family protein
At3g06010	homeotic gene regulator
At4g29940	Homeodomain protein (PRHA)
At1g70920	homeobox-leucine zipper protein
At4g37840	hexokinase
At4g14300	heterogeneous nuclear ribonucleoprotein
At2g35920	helicase domain-containing protein
At2g28090	heavy-metal-associated domain-containing protein
At3g23085	hAT-like transposase family (hobo/Ac/Tam3)
At3g62520	hAT-like transposase family (hobo/Ac/Tam3)
At1g33520	Has single homolog in Arabidopsis
At3g04240	Has O-linked N-acetyl glucosamine transferase activity
At1g42375	gypsy-like retrotransposon family (Athila)
At5g42080	GTP-binding protein / phragmoplastin
At4g13070	group II intron splicing factor CRS1-related
At3g11040	glycosyl hydrolase family 85 protein
At4g19750	glycosyl hydrolase family 18 protein
At4g19770	glycosyl hydrolase family 18 protein
At5g18220	glycosyl hydrolase family 17 protein
At5g43710	glycoside hydrolase family 47 protein
At1g54940	glycogenin glucosyltransferase (glycogenin)-related
At5g51310	gibberellin 20-oxidase-related
At4g17330	gene of unknown function expressed in seedlings
At4g30570	GDP-mannose pyrophosphorylase
At2g16860	GCIP-interacting family protein
At5g25620	flavin-containing monooxygenase
At2g33230	flavin-containing monooxygenase
At5g35700	fimbrin-like protein
At5g56370	F-box family protein
At3g61340	F-box family protein
At3g59190	F-box family protein
At3g03360	F-box family protein
At2g03260	EXS family protein / ERD1/XPR1/SYG1 family protein
At2g07706	expressed protein
At4g34420	expressed protein
At2g10900	expressed protein
At5g66815	expressed protein
At5g63910	expressed protein
At5g54790	expressed protein
At5g53740	expressed protein
At5g52870	expressed protein
At5g51170	expressed protein
At5g50410	expressed protein
At5g48520	expressed protein
At5g48350	expressed protein
At5g47400	expressed protein
At5g45540	expressed protein
At5g44450	expressed protein
At5g43680	expressed protein
At5g43490	expressed protein
At5g42520	expressed protein
At5g41860	expressed protein
At3g43390	expressed protein
At5g28920	expressed protein
At3g61480	expressed protein
At5g24750	expressed protein
At5g05840	expressed protein
At5g03090	expressed protein
At5g02390	expressed protein
At4g22420	expressed protein
At4g12760	expressed protein
At4g01110	expressed protein
At3g61090	expressed protein
At3g60940	expressed protein
At3g52860	expressed protein
At3g52770	expressed protein
At3g29010	expressed protein
At3g26350	expressed protein
At3g19420	expressed protein
At3g11770	expressed protein
At3g11150	expressed protein
At3g09570	expressed protein
At3g04830	expressed protein
At3g04310	expressed protein
At3g04160	expressed protein
At3g04020	expressed protein
At3g03970	expressed protein
At3g03880	expressed protein
At3g03810	expressed protein
At3g03570	expressed protein
At3g03370	expressed protein
At3g02680	expressed protein
At3g01740	expressed protein
At2g35950	expressed protein
At2g35870	expressed protein
At2g31340	expressed protein
At2g29620	expressed protein
At2g28330	expressed protein
At2g20310	expressed protein
At1g80040	expressed protein
At1g79190	expressed protein
At1g77540	expressed protein
At1g71080	expressed protein
At1g69280	expressed protein
At1g69210	expressed protein
At1g62045	expressed protein
At1g60180	expressed protein
At1g55170	expressed protein
At1g50930	expressed protein
At1g50890	expressed protein
At1g45545	expressed protein
At1g30140	expressed protein
At1g29790	expressed protein
At1g27590	expressed protein
At1g23630	expressed protein
At1g23340	expressed protein
At1g12530	expressed protein
At1g12150	expressed protein
At1g07795	expressed protein
At5g49440	expressed protein
At4g19490	expressed protein
At4g08460	expressed protein
At4g02720	expressed protein
At3g52220	expressed protein
At3g04560	expressed protein
At2g40060	expressed protein
At2g38450	expressed protein
At2g35480	expressed protein
At2g34330	expressed protein
At2g31440	expressed protein
At2g30530	expressed protein
At2g18100	expressed protein
At2g01690	expressed protein
At1g04650	expressed protein
At5g05540	exonuclease family protein
At5g57650	eukaryotic translation initiation factor-related
At1g13020	eukaryotic translation initiation factor
At2g38130	Encodes the Arabidopsis homolog of the yeast protein MAK3
At4g38240	Encodes N-acetyl glucosaminyl transferase I
At3g05040	Encodes member of importin/exportin family
At4g38130	Encodes histone deacetylase
At1g06410	Encodes an enzyme putatively involved in trehalose biosynthesis
At2g06210	Encodes a yeast CTR9 homolog that is involved in the control of flowering time by elevating FLC expression to a level that creates the vernalization-responsive
At5g20620	encodes a ubiquitin polyprotein
At5g16820	Encodes a putative transcription factor whose expression is not induced by heat but whose stable overexpression leads to expression of HSP
At3g04740	encodes a protein with similarities to subunits of the Mediator complex
At3g04780	Encodes a protein with little sequence identity with any other protein of known structure or function
At1g50960	Encodes a protein with gibberellin 2-oxidase activity which acts specifically on C-20 gibberellins
At5g62310	Encodes a protein with a serine/threonine kinase domain
At5g26070	Encodes a protein with 23
At1g55290	encodes a protein whose sequence is similar to oxidoreductase
At5g43500	encodes a protein whose sequence is similar to actin-related proteins (ARPs) in other organisms
At4g19850	encodes a protein similar to phloem protein 2 in cucumber
At5g66680	Encodes a protein ortholog of human SOT48 or yeast WBP1
At3g03860	Encodes a protein disulfide isomerase-like (PDIL) protein
At2g02350	encodes a protein containing an F-box domain and physically interacts with SCF subunit SKP1/ASK1
At1g80580	encodes a member of the ERF (ethylene response factor) subfamily B-1 of ERF/AP2 transcription factor family
At1g17470	Encodes a member of the DRG (developmentally regulated G-protein) family expressed throughout the plant
At4g28560	encodes a member of a novel protein family that contains contain a CRIB (for Cdc42/Rac-interactive binding) motif required for their specific interaction with GTP-bound Rop1 (plant-specific Rho GTPase)
At4g04900	encodes a member of a novel protein family that contains contain a CRIB (for Cdc42/Rac-interactive binding) motif required for their specific interaction with GTP-bound Rop1 (plant-specific Rho GTPase)
At1g78380	encodes a glutathione transferase that is a member of Tau GST gene family
At3g63360	Encodes a defensin-like (DEFL) family protein
At2g45240	Encodes a cytoplasmic MAP1 like methionine aminopeptidase which is involved in removing the N-terminal methionine from proteins
At3g09840	Encodes a cell division cycle protein
At3g21620	early-responsive to dehydration protein-related / ERD protein-related
At1g62320	early-responsive to dehydration protein-related / ERD protein-related
At1g60540	dynamin family protein
At5g54880	DTW domain-containing protein
At5g01390	DNAJ heat shock protein
At1g59725	DNAJ heat shock protein
At2g33845	DNA-binding protein-related
At1g10520	DNA polymerase lambda (POLL)
At3g51570	disease resistance protein (TIR-NBS-LRR class)
At1g17615	disease resistance protein (TIR-NBS class)
At4g13820	disease resistance family protein / LRR family protein
At5g36270	dehydroascorbate reductase
At2g23970	defense-related protein
At3g61240	DEAD/DEAH box helicase
At3g06480	DEAD box RNA helicase
At5g54050	DC1 domain-containing protein
At5g42840	DC1 domain-containing protein
At3g26240	DC1 domain-containing protein
At2g02610	DC1 domain-containing protein
At2g17590	DC1 domain-containing protein
At1g65180	DC1 domain-containing protein
At1g53340	DC1 domain-containing protein
At5g08535	D111/G-patch domain-containing protein
At2g34080	cysteine proteinase
At5g64960	cyclin-dependent kinase
At5g45190	cyclin family protein
At5g07450	cyclin family protein
At1g26830	Cullin
At3g21040	copia-like retrotransposon family
At1g62460	copia-like retrotransposon family
At3g21020	copia-like retrotransposon family
At2g17490	copia-like retrotransposon family
At5g49680	Conserved among eukaryotes
At4g31480	coatomer beta subunit
At5g37630	chromosome condensation family protein
At2g37810	CHP-rich zinc finger protein
At5g17080	cathepsin-related
At1g03720	cathepsin-related
At4g23000	calcineurin-like phosphoesterase family protein
At1g64480	calcineurin B-like protein 8
At1g55870	CAF1 family ribonuclease
At4g03900	CACTA-like transposase family (Tnp2/En/Spm)
At2g10140	CACTA-like transposase family (Tnp2/En/Spm)
At3g29650	CACTA-like transposase family (Tnp1/En/Spm)
At2g06490	CACTA-like transposase family (Ptta/En/Spm)
At4g15740	C2 domain-containing protein
At3g61300	C2 domain-containing protein
At1g03350	BSD domain-containing protein
At5g57420	Belongs to auxin inducible gene family
At3g04090	Belongs to a family of plant aquaporins
At1g10610	basic helix-loop-helix (bHLH) family protein
At1g33890	avirulence-responsive protein
At1g43040	auxin-responsive protein
At5g13350	auxin-responsive GH3 family protein
At5g03310	auxin-responsive family protein
At5g67380	ATPK12D mRNA for casein kinase II catalytic subunit
At2g03150	ATP/GTP-binding protein family
At4g21800	ATP-binding family protein
AT1G56075	AT1G56070.1
At3g51360	aspartyl protease family protein
At3g54870	Armadillo-repeat containing kinesin-related protein
At5g54620	ankyrin repeat family protein
At5g23770	agenet domain-containing protein
At3g06520	agenet domain-containing protein
At2g35690	acyl-CoA oxidase
At2g36840	ACT domain-containing protein
At5g05760	A SNARE protein (ortholog of syntaxin 5)
At1g63040	a pseudogene member of the DREB subfamily A-4 of ERF/AP2 transcription factor family
At1g66580	60S ribosomal protein L10 (RPL10C)
At5g20000	26S proteasome AAA-ATPase subunit RPT6a (RPT6a) mRNA
At3g49630	2-oxoacid-dependent oxidase
At5g09920	15
At2g26420	1-phosphatidylinositol-4-phosphate 5-kinase
At3g54370
At3g03390
At2g20090
>RP hormone specific
At5g37560	zinc finger protein-related
At2g25370	zinc finger protein-related
At1g67220	zinc finger protein-related
At5g19420	zinc finger protein
At3g60800	zinc finger (DHHC type) family protein
At1g21570	zinc finger (CCCH-type) family protein
At3g61180	zinc finger (C3HC4-type RING finger) family protein
At3g23060	zinc finger (C3HC4-type RING finger) family protein
At1g53820	zinc finger (C3HC4-type RING finger) family protein
At1g32530	zinc finger (C3HC4-type RING finger) family protein
At4g34040	zinc finger (C3HC4-type RING finger) family protein
At2g15530	zinc finger (C3HC4-type RING finger) family protein
At5g61470	zinc finger (C2H2 type) family protein
At1g26590	zinc finger (C2H2 type) family protein
At2g45120	zinc finger (C2H2 type) family protein
At4g15820	wound-responsive protein-related
At5g56190	WD-40 repeat family protein
At1g22720	wall-associated kinase
At1g71300	Vps52/Sac2 family protein
At1g04750	vesicle-associated membrane protein 7B (At VAMP7B) mRNA
At5g54430	universal stress protein (USP) family protein
At3g07020	UDP-glucose:sterol glucosyltransferase (UGT80A2)
At3g02100	UDP-glucoronosyl/UDP-glucosyl transferase family protein
At1g14570	UBX domain-containing protein
At4g30890	ubiquitin-specific protease 24 (UBP24) mRNA
At1g04860	ubiquitin-specific protease 2 (UBP2) mRNA
At4g05260	ubiquitin family protein
At4g27960	ubiquitin conjugating enzyme mRNA
At2g33260	tryptophan/tyrosine permease family protein
At1g16800	tRNA-splicing endonuclease positive effector-related
At5g10880	tRNA synthetase-related / tRNA ligase-related
At1g18130	tRNA synthetase-related / tRNA ligase-related
At1g09800	tRNA pseudouridine synthase family protein
At3g25185	transposase
At5g54750	transport protein particle (TRAPP) component Bet3
At1g66070	translation initiation factor-related
At5g43920	transducin family protein / WD-40 repeat family protein
At3g49660	transducin family protein / WD-40 repeat family protein
At3g26640	transducin family protein / WD-40 repeat family protein
At5g42700	transcriptional factor B3 family protein
At5g63670	transcription initiation protein-related
At1g27720	transcription initiation factor IID (TFIID) component TAF4 family protein
At5g48390	tetratricopeptide repeat (TPR)-containing protein
At4g37460	tetratricopeptide repeat (TPR)-containing protein
At3g13445	TBP (TATA binding protein) associates with TAF(II)s (TBP-associated factors) to form the TFIID general transcription factor complex
At3g58890	syntaxin-related family protein
At2g07320	SWIM zinc finger family protein
At3g52120	SWAP (Suppressor-of-White-APricot)/surp domain-containing protein / D111/G-patch domain-containing protein
At1g18050	SWAP (Suppressor-of-White-APricot)/surp domain-containing protein
At5g06170	sucrose transporter
At5g55900	sucrase-related
At5g59110	subtilisin-like serine protease-related
At5g58830	subtilase family protein
At5g19660	subtilase family protein
At4g26330	subtilase family protein
At4g15040	subtilase family protein
At1g50720	stigma-specific Stig1 family protein
At5g64270	splicing factor
At1g51450	SPla/RYanodine receptor (SPRY) domain-containing protein
At3g45000	SNF7 family protein
At3g25650	Skp1 family protein
At1g30470	SIT4 phosphatase-associated family protein
At1g32610	similar to VQ motif-containing protein [Arabidopsis thaliana] (TAIR:At2g35230
At4g32760	similar to VHS domain-containing protein / GAT domain-containing protein [Arabidopsis thaliana] (TAIR:At3g08790
At2g17790	similar to vacuolar protein sorting-associated protein 35 family protein / VPS35 family protein [Arabidopsis thaliana] (TAIR:At3g51310
At1g27840	similar to transducin family protein / WD-40 repeat family protein [Arabidopsis thaliana] (TAIR:At1g19750
At1g07705	similar to transcription regulator NOT2/NOT3/NOT5 family protein [Arabidopsis thaliana] (TAIR:At5g59710
At2g35110	similar to similar to Mus musculus (Mouse)
At2g21520	similar to SEC14 cytosolic factor
At3g15250	similar to protein kinase
At1g26520	similar to PRLI-interacting factor L
At1g54330	similar to no apical meristem (NAM) family protein [Arabidopsis thaliana] (TAIR:At1g65910
At1g28410	similar to myosin heavy chain-related [Arabidopsis thaliana] (TAIR:At4g31340
At4g19650	similar to mitochondrial transcription termination factor-related / mTERF-related [Arabidopsis thaliana] (TAIR:At5g45113
At2g16650	similar to MATE efflux family protein [Arabidopsis thaliana] (TAIR:At4g21900
At4g21130	similar to man and yeast U3-55K genes
At5g65290	similar to LMBR1 integral membrane protein-like [Oryza sativa (japonica cultivar-group)] (GB:BAD37233
At2g03460	similar to kelch repeat-containing F-box family protein [Arabidopsis thaliana] (TAIR:At5g51250
At3g47630	similar to Hypothetical protein CBG04116 [Caenorhabditis briggsae] (GB:CAE60498
At2g34450	similar to high mobility group protein beta1 (HMGbeta1) / HMG protein beta1 [Arabidopsis thaliana] (TAIR:At1g20693
At5g45300	similar to glycosyl hydrolase family 14 protein [Arabidopsis thaliana] (TAIR:At2g45880
At4g17620	similar to glycine-rich protein [Arabidopsis thaliana] (TAIR:At4g30460
At5g52480	similar to F-box family protein (FBL20) [Arabidopsis thaliana] (TAIR:At4g05460
At2g31290	similar to expressed protein [Arabidopsis thaliana] (TAIR:At3g63090
At5g08450	similar to expressed protein [Arabidopsis thaliana] (TAIR:At3g28770
At5g47690	similar to expressed protein [Arabidopsis thaliana] (TAIR:At1g77600
At2g30820	similar to expressed protein [Arabidopsis thaliana] (TAIR:At1g06660
At1g12770	similar to eukaryotic translation initiation factor 4A
At1g53880	similar to eukaryotic translation initiation factor 2B family protein / eIF-2B family protein [Arabidopsis thaliana] (TAIR:At1g72340
At3g12140	similar to emsy N terminus domain-containing protein / ENT domain-containing protein [Arabidopsis thaliana] (TAIR:At5g06780
At3g16840	similar to DEAD/DEAH box helicase
At3g45840	similar to DC1 domain-containing protein / UV-B light-insensitive protein
At3g52080	similar to cation/hydrogen exchanger
At4g38900	similar to bZIP family transcription factor [Arabidopsis thaliana] (TAIR:At2g21230
At4g29540	similar to bacterial transferase hexapeptide repeat-containing protein [Arabidopsis thaliana] (TAIR:At4g05210
At4g36050	similar to apurinic endonuclease-redox protein / DNA-(apurinic or apyrimidinic site) lyase [Arabidopsis thaliana] (TAIR:At2g41460
At2g28820	similar to alanine aminotransferase
At1g48160	signal recognition particle 19 kDa protein
At2g47150	short-chain dehydrogenase/reductase (SDR) family protein
At2g07360	SH3 domain-containing protein
At5g37910	seven in absentia (SINA) family protein
At1g66630	seven in absentia (SINA) family protein
At1g66930	serine/threonine protein kinase family protein
At2g42810	Serine/threonine phosphatase that is alternately spliced and is an integral membrane protein localized to the ER and nuclear envelope
At1g73430	sec34-like family protein
At2g28390	SAND family protein
At5g39370	S-locus glycoprotein
At5g55670	RNA recognition motif (RRM)-containing protein
At5g25060	RNA recognition motif (RRM)-containing protein
At3g12640	RNA recognition motif (RRM)-containing protein
At2g27330	RNA recognition motif (RRM)-containing protein
At1g06790	RNA polymerase Rpb7 N-terminal domain-containing protein
At2g03130	ribosomal protein L12 family protein
At2g17510	ribonuclease II family protein
At3g58460	rhomboid family protein / ubiquitin-associated (UBA)/TS-N domain-containing protein
At5g07390	respiratory burst oxidase protein A (RbohA) / NADPH oxidase
At5g37090	replication protein-related
At5g34460	replication protein-related
At3g13226	regulatory protein RecX family protein
At5g50320	radical SAM domain-containing protein / GCN5-related N-acetyltransferase (GNAT) family protein
At2g27440	rac GTPase activating protein
At5g50850	pyruvate dehydrogenase E1 component beta subunit
At1g55880	pyridoxal-5'-phosphate-dependent enzyme
At3g29020	putative transcription factor (MYB110) mRNA
At3g26270	putative cytochrome P450
At4g38590	putative beta-galactosidase (BGAL14 gene)
At5g60110	pumilio/Puf RNA-binding domain-containing protein
At1g56345	pseudouridine synthase family protein
At5g38870	pseudogene
At5g35050	pseudogene
At5g32630	pseudogene
At1g42610	pseudogene
At1g42570	pseudogene
At5g27480	pseudogene
At5g28280	pseudogene
At4g05500	pseudogene
At3g43130	pseudogene
At2g11170	pseudogene
At2g11120	pseudogene
At2g11480	pseudogene
At1g52020	pseudogene
At1g50190	pseudogene
At1g49370	pseudogene
At1g35860	pseudogene
At2g38100	proton-dependent oligopeptide transport (POT) family protein
At4g01810	protein transport protein-related
At1g17545	protein phosphatase 2C-related / PP2C-related
At2g17160	protein kinase-related
At5g41680	protein kinase family protein
At5g18190	protein kinase family protein
At4g28670	protein kinase family protein
At4g11490	protein kinase family protein
At2g43930	protein kinase family protein
At1g51910	protein kinase family protein
At2g42630	protein kinase family protein
At2g07020	protein kinase family protein
At1g78530	protein kinase family protein
At4g16570	protein arginine N-methyltransferase-related
At5g11010	pre-mRNA cleavage complex-related
At1g30460	Polyadenylation factor subunit
At1g72530	plastid developmental protein DAG
At3g51460	phosphoinositide phosphatase family protein
At4g29710	phosphodiesterase/nucleotide pyrophosphatase-related
At1g53660	phosphate translocator-related
At5g58000	phosphatase-related
At5g58610	PHD finger transcription factor
At5g09790	PHD finger family protein / SET domain-containing protein
At1g50620	PHD finger family protein
At2g01500	PFS2 encodes a homeodomain gene that is a member of the WUS clade of transcription factors
At3g21865	Peroxin6
At1g58450	peptidyl-prolyl cis-trans isomerase FKBP-type family protein
At5g65820	pentatricopeptide (PPR) repeat-containing protein
At5g47460	pentatricopeptide (PPR) repeat-containing protein
At5g39680	pentatricopeptide (PPR) repeat-containing protein
At5g18390	pentatricopeptide (PPR) repeat-containing protein
At3g56550	pentatricopeptide (PPR) repeat-containing protein
At3g25970	pentatricopeptide (PPR) repeat-containing protein
At3g21470	pentatricopeptide (PPR) repeat-containing protein
At2g40240	pentatricopeptide (PPR) repeat-containing protein
At1g74600	pentatricopeptide (PPR) repeat-containing protein
At1g63080	pentatricopeptide (PPR) repeat-containing protein
At1g28690	pentatricopeptide (PPR) repeat-containing protein
At1g17630	pentatricopeptide (PPR) repeat-containing protein
At1g11900	pentatricopeptide (PPR) repeat-containing protein
At1g05750	pentatricopeptide (PPR) repeat-containing protein
At4g19440	pentatricopeptide (PPR) repeat-containing protein
At4g14820	pentatricopeptide (PPR) repeat-containing protein
At2g36980	pentatricopeptide (PPR) repeat-containing protein
At2g34400	pentatricopeptide (PPR) repeat-containing protein
At2g26790	pentatricopeptide (PPR) repeat-containing protein
At2g22070	pentatricopeptide (PPR) repeat-containing protein
At2g17210	pentatricopeptide (PPR) repeat-containing protein
At2g03380	pentatricopeptide (PPR) repeat-containing protein
At1g03100	pentatricopeptide (PPR) repeat-containing protein
At3g29090	pectinesterase family protein
At1g44980	pectinesterase family protein
At5g09280	pectate lyase family protein
At1g27240	paired amphipathic helix repeat-containing protein
At1g10680	P-glycoprotein
At3g09300	oxysterol-binding family protein
At2g06960	oxidoreductase
At1g65080	OXA1 family protein
At1g61000	Nuf2 family protein
At1g55545	nucleoporin-related
At3g07250	nuclear transport factor 2 (NTF2) family protein / RNA recognition motif (RRM)-containing protein
At3g30570	non-LTR retrotransposon family (LINE)
At1g24640	non-LTR retrotransposon family (LINE)
At2g41580	non-LTR retrotransposon family (LINE)
At2g14430	non-LTR retrotransposon family (LINE)
At1g31100	non-LTR retrotransposon family (LINE)
At5g64060	no apical meristem (NAM) family protein
At5g39820	no apical meristem (NAM) family protein
At1g79580	no apical meristem (NAM) family protein
At4g17980	no apical meristem (NAM) family protein
At4g10350	no apical meristem (NAM) family protein
At1g26870	no apical meristem (NAM) family protein
At3g14860	NHL repeat-containing protein
At1g64320	myosin heavy chain-related
At1g20400	myosin heavy chain-related
At4g13480	myb family transcription factor (MYB79)
At2g26950	myb family transcription factor
At2g13970	Mutator-like transposase family
At2g06130	Mutator-like transposase family
At3g32060	Mutator-like transposase family
At1g21860	multi-copper oxidase type I family protein
At4g24470	mRNA for ZIM
At4g15010	mitochondrial substrate carrier family protein
At2g37410	Mitochondrial inner membrane translocase
At4g08580	microfibrillar-associated protein-related
At4g13780	methionine--tRNA ligase
At3g44800	meprin and TRAF homology domain-containing protein / MATH domain-containing protein
At1g50500	membrane trafficking VPS53 family protein
At1g12840	member of V-Type ATPase
At1g51740	member of SYP8 Gene Family
At1g32270	member of SYP2 Gene Family
At5g22910	member of Putative Na+/H+ antiporter family
At5g11180	member of Putative ligand-gated ion channel subunit family
At1g08960	member of Potassium-dependent sodium-calcium exchanger like-family
At3g26400	member of eIF4B - eukaryotic initiation factor 4B
At1g47620	member of CYP96A
At5g61320	member of CYP89A
At1g79370	member of CYP79C
At5g14400	member of CYP724A
At5g38450	member of CYP709A
At4g15360	member of CYP705A
At3g20950	member of CYP705A
At3g47750	member of ATH subfamily
At1g75470	Member of a family of proteins related to PUP1
At1g18220	Member of a family of proteins related to PUP1
At2g19040	Member of a diversely expressed predicted peptide family showing sequence similarity to tobacco Rapid Alkalinization Factor (RALF)
At1g23300	MATE efflux family protein
At5g14850	mannosyltransferase
At3g05860	MADS-box protein (AGL45)
At2g26880	MADS-box family protein
At5g35900	LOB domain family protein / lateral organ boundaries domain family protein (LBD35)
At2g31100	lipase
At2g19230	leucine-rich repeat protein kinase
At1g24650	leucine-rich repeat family protein / protein kinase family protein
At3g53240	leucine-rich repeat family protein
At1g74200	leucine-rich repeat family protein
At5g59260	lectin protein kinase
At1g48050	Ku80 and ku70 form the heterodimer complex Ku
At5g65460	kinesin motor protein-related
At5g41310	kinesin motor protein-related
At1g18410	kinesin motor protein-related
At4g39560	kelch repeat-containing F-box family protein
At2g22030	kelch repeat-containing F-box family protein
At5g46000	jacalin lectin family protein
At5g01440	insulin-degrading enzyme-related
At5g18870	inosine-uridine preferring nucleoside hydrolase-related
At2g16960	importin beta-2 subunit family protein
At5g05420	immunophilin
At1g42400	hypothetical protein
At5g51650	hypothetical protein
At5g49370	hypothetical protein
At5g28950	hypothetical protein
At1g43230	hypothetical protein
At4g16040	hypothetical protein
At3g58300	hypothetical protein
At3g56390	hypothetical protein
At3g50320	hypothetical protein
At3g45320	hypothetical protein
At3g42990	hypothetical protein
At3g42780	hypothetical protein
At3g42700	hypothetical protein
At3g42330	hypothetical protein
At3g32280	hypothetical protein
At3g31900	hypothetical protein
At3g31320	hypothetical protein
At3g31310	hypothetical protein
At3g30730	hypothetical protein
At3g30240	hypothetical protein
At3g29660	hypothetical protein
At3g29265	hypothetical protein
At3g28170	hypothetical protein
At3g20400	hypothetical protein
At3g16930	hypothetical protein
At3g04990	hypothetical protein
At2g34800	hypothetical protein
At2g30430	hypothetical protein
At2g16020	hypothetical protein
At2g07505	hypothetical protein
At2g05000	hypothetical protein
At2g04370	hypothetical protein
At1g65210	hypothetical protein
At1g47680	hypothetical protein
At1g41870	hypothetical protein
At1g36020	hypothetical protein
At1g32650	hypothetical protein
At1g07190	hypothetical protein
At4g22450	hypothetical protein
At3g45380	hypothetical protein
At2g15600	hypothetical protein
At2g13720	hypothetical protein
At1g53970	hypothetical protein
At5g57070	hydroxyproline-rich glycoprotein family protein
At5g02850	hydroxyproline-rich glycoprotein family protein
At1g72600	hydroxyproline-rich glycoprotein family protein
At1g15490	hydrolase
At5g53430	Homology Subgroup III
At1g13370	histone H3
At5g61050	histone deacetylase-related / HD-related
At1g09870	histidine acid phosphatase family protein
At1g63950	heavy-metal-associated domain-containing protein
At1g56410	heat shock cognate 70 kDa protein
At5g16210	HEAT repeat-containing protein
At1g37057	hAT-like transposase family (hobo/Ac/Tam3)
At3g14800	hAT-like transposase family (hobo/Ac/Tam3)
At2g06500	hAT dimerisation domain-containing protein / transposase-related
At3g13020	hAT dimerisation domain-containing protein
At3g28715	H+-transporting two-sector ATPase
At4g07890	gypsy-like retrotransposon family (Athila)
At4g03850	gypsy-like retrotransposon family (Athila)
At2g07490	gypsy-like retrotransposon family (Athila)
At4g04150	gypsy-like retrotransposon family (Athila)
At2g07450	gypsy-like retrotransposon family (Athila)
At2g06110	gypsy-like retrotransposon family (Athila)
At2g06310	gypsy-like retrotransposon family (Athila)
At4g07830	gypsy-like retrotransposon family
At2g15410	gypsy-like retrotransposon family
At2g11940	gypsy-like retrotransposon family
At3g49420	Got1-like family protein
At1g27600	glycosyl transferase family 43 protein
At4g38990	glycosyl hydrolase family 9 protein
At4g18180	glycoside hydrolase family 28 protein / polygalacturonase (pectinase) family protein
At5g07570	glycine/proline-rich protein
At5g33390	glycine-rich protein
At1g55990	glycine-rich protein
At4g21690	gibberellin 3 beta-hydroxylase family protein
At3g29420	geranylgeranyl pyrophosphate synthase-related / GGPP synthetase-related / farnesyltranstransferase-related
At5g03980	GDSL-motif lipase/hydrolase family protein
At2g30330	GCN5L1 family protein
At2g41450	GCN5-related N-acetyltransferase (GNAT) family protein
At3g14960	galactosyltransferase family protein
At1g50390	fructokinase-related
At3g54350	forkhead-associated domain-containing protein / FHA domain-containing protein
At2g47310	flowering time control protein-related / FCA gamma-related
At3g51210	flavonol 3-sulfotransferase-related
At1g04180	flavin-containing monooxygenase family protein / FMO family protein
At5g58040	fip1 motif-containing protein
At3g19670	FF domain-containing protein / WW domain-containing protein
At1g10240	far-red impaired responsive protein
At5g48550	F-box family protein-related
At1g54640	F-box family protein-related
At1g53360	F-box family protein-related
At1g46912	F-box family protein-related
At3g04250	F-box family protein-related
At4g24390	F-box family protein (FBX14)
At5g52460	F-box family protein
At5g50270	F-box family protein
At5g49610	F-box family protein
At5g25290	F-box family protein
At3g28410	F-box family protein
At1g66490	F-box family protein
At1g20800	F-box family protein
At4g11590	F-box family protein
At2g43270	F-box family protein
At1g67450	F-box family protein
At1g23780	F-box family protein
At1g10890	F-box family protein
At5g35730	EXS family protein / ERD1/XPR1/SYG1 family protein
At5g67040	expressed protein
At5g66950	expressed protein
At5g65540	expressed protein
At5g64590	expressed protein
At5g63135	expressed protein
At5g63000	expressed protein
At5g62950	expressed protein
At5g61910	expressed protein
At5g61865	expressed protein
At5g60240	expressed protein
At5g57370	expressed protein
At5g57310	expressed protein
At5g56920	expressed protein
At5g56770	expressed protein
At5g56570	expressed protein
At5g54540	expressed protein
At5g53620	expressed protein
At5g52975	expressed protein
At5g50500	expressed protein
At5g44170	expressed protein
At5g42110	expressed protein
At5g41850	expressed protein
At5g36190	expressed protein
At5g28240	expressed protein
At5g27890	expressed protein
At5g25410	expressed protein
At5g17180	expressed protein
At5g15880	expressed protein
At5g14990	expressed protein
At5g13620	expressed protein
At5g13500	expressed protein
At5g13310	expressed protein
At5g11870	expressed protein
At5g11760	expressed protein
At5g11370	expressed protein
At5g06590	expressed protein
At5g06180	expressed protein
At5g04680	expressed protein
At5g03060	expressed protein
At5g01280	expressed protein
At4g33310	expressed protein
At4g31960	expressed protein
At4g31280	expressed protein
At4g30050	expressed protein
At4g24840	expressed protein
At4g22440	expressed protein
At4g22370	expressed protein
At4g21950	expressed protein
At4g21780	expressed protein
At4g21500	expressed protein
At4g19620	expressed protein
At4g16100	expressed protein
At4g14590	expressed protein
At4g12590	expressed protein
At4g11200	expressed protein
At3g47330	expressed protein
At4g04920	expressed protein
At4g00232	expressed protein
At3g62500	expressed protein
At3g62320	expressed protein
At3g60850	expressed protein
At3g60760	expressed protein
At3g45750	expressed protein
At3g44980	expressed protein
At3g44040	expressed protein
At3g43970	expressed protein
At3g42940	expressed protein
At3g42540	expressed protein
At3g42190	expressed protein
At3g42140	expressed protein
At3g42110	expressed protein
At3g32180	expressed protein
At3g31410	expressed protein
At3g30650	expressed protein
At3g30490	expressed protein
At3g29763	expressed protein
At3g29300	expressed protein
At3g28970	expressed protein
At3g28870	expressed protein
At3g28700	expressed protein
At3g28320	expressed protein
At3g28240	expressed protein
At3g28120	expressed protein
At3g27990	expressed protein
At3g27370	expressed protein
At3g20980	expressed protein
At3g19530	expressed protein
At3g19340	expressed protein
At3g18460	expressed protein
At3g11060	expressed protein
At3g06895	expressed protein
At3g05940	expressed protein
At3g05675	expressed protein
At3g02860	expressed protein
At3g01015	expressed protein
At2g47660	expressed protein
At2g45320	expressed protein
At2g42370	expressed protein
At2g42340	expressed protein
At2g35736	expressed protein
At2g32170	expressed protein
At2g31740	expressed protein
At2g31480	expressed protein
At2g25570	expressed protein
At2g24310	expressed protein
At2g22060	expressed protein
At2g21740	expressed protein
At2g20625	expressed protein
At2g18810	expressed protein
At2g10090	expressed protein
At2g07738	expressed protein
At2g05370	expressed protein
At1g76780	expressed protein
At1g73130	expressed protein
At1g71760	expressed protein
At1g68630	expressed protein
At1g57906	expressed protein
At1g48730	expressed protein
At1g48070	expressed protein
At1g44740	expressed protein
At1g43880	expressed protein
At1g43680	expressed protein
At1g41750	expressed protein
At1g40230	expressed protein
At1g31620	expressed protein
At1g28135	expressed protein
At1g27595	expressed protein
At1g24060	expressed protein
At1g20530	expressed protein
At1g20100	expressed protein
At1g16020	expressed protein
At1g13310	expressed protein
At1g06440	expressed protein
At1g04910	expressed protein
At1g04230	expressed protein
At1g03180	expressed protein
At1g02540	expressed protein
At4g39690	expressed protein
At4g38820	expressed protein
At4g29790	expressed protein
At4g24430	expressed protein
At3g18240	expressed protein
At4g17150	expressed protein
At4g16050	expressed protein
At4g04070	expressed protein
At4g03940	expressed protein
At4g03740	expressed protein
At3g47850	expressed protein
At2g32330	expressed protein
At2g24950	expressed protein
At2g22720	expressed protein
At2g15360	expressed protein
At2g13430	expressed protein
At2g04380	expressed protein
At1g43570	expressed protein
At1g21480	exostosin family protein
At5g25800	exonuclease family protein
At1g73180	eukaryotic translation initiation factor-related
At5g01940	eukaryotic translation initiation factor 2B family protein / eIF-2B family protein
At3g26618	eukaryotic release factor 1 family protein / eRF1 family protein
At5g63120	ethylene-responsive DEAD box RNA helicase
At5g65370	epsin N-terminal homology (ENTH) domain-containing protein / clathrin assembly protein-related
At2g38960	endoplasmic reticulum oxidoreductin 1 (ERO1) family protein
At2g02380	Encodes glutathione transferase belonging to the zeta class of GSTs
At1g34120	Encodes an inositol polyphosphate 5-phosphatase
At1g17000	Encodes an enzyme putatively involved in trehalose biosynthesis
At5g52040	encodes an arginine/serine-rich splicing factor
At1g03000	Encodes an apparent ATPase similar to yeast and human protein required for peroxisomal biogenesis
At1g70330	encodes an adenosine transporter that catalyze a proton-dependent adenosine transport
At5g49150	Encodes a transmembrane domain containing protein expressed in sperm cells
At5g04940	Encodes a SU(VAR)3-9 homolog
At2g33290	Encodes a SU(VAR)3-9 homolog
At3g05840	encodes a SHAGGY-like kinase involved in meristem organization
At5g27840	encodes a serine/threonine protein phosphatase expressed in expressed in roots
At2g20580	Encodes a regulatory subunit of the 26S proteosome complex that is involved in cell cycle progression during embryogenesis
At5g05490	Encodes a RAD21-like gene essential for meiosis
At2g45690	Encodes a protein with similarity to yeast Pep16p
At4g28470	Encodes a protein with similarity to the 26S proteasome regulatory subunit that is expressed in flowers
At3g19040	Encodes a protein similar to TATA-binding protein-associated factor TAF1 (a
At2g01270	Encodes a protein disulfide isomerase-like (PDIL) protein
At3g20970	Encodes a protein containing the NFU domain that may be involved in iron-sulfur cluster assembly
At5g63870	Encodes a nuclear localized serine/threonine phosphatase that appears to be regulated by redox activity and is a positive regulator of cryptochrome mediated blue light signalling
At4g01370	Encodes a nuclear and cytoplasmically localized MAP kinase involved in mediating responses to pathogens
At2g20350	encodes a member of the ERF (ethylene response factor) subfamily B-6 of ERF/AP2 transcription factor family
At1g71450	encodes a member of the DREB subfamily A-4 of ERF/AP2 transcription factor family
At1g72560	Encodes a karyopherin
At5g54110	Encodes a highly polar protein with more than 60% hydrophilic amino acid residues that is associated with the plasma membrane
At4g25540	encodes a DNA mismatch repair homolog of human MutS gene
At4g14640	encodes a divergent member of calmodulin
At1g65660	Encodes a CCHC zinc finger protein that may function as a step II splicing factor
At5g55500	Encodes a beta-1
At4g02900	early-responsive to dehydration protein-related / ERD protein-related
At1g59610	dynamin-like protein
At5g03410	DPB
At1g16680	DNAJ heat shock N-terminal domain-containing protein / S-locus protein
At5g49060	DNAJ heat shock N-terminal domain-containing protein
At2g35540	DNAJ heat shock N-terminal domain-containing protein
At3g20540	DNA-directed DNA polymerase family protein
At1g17520	DNA-binding protein
At3g49830	DNA helicase-related
At1g60930	DNA helicase
At1g31360	DNA helicase
At5g41540	disease resistance protein (TIR-NBS-LRR class)
At5g18370	disease resistance protein (TIR-NBS-LRR class)
At1g72860	disease resistance protein (TIR-NBS-LRR class)
At1g64070	disease resistance protein (TIR-NBS-LRR class)
At1g56540	disease resistance protein (TIR-NBS-LRR class)
At5g48780	disease resistance protein (TIR-NBS class)
At5g47280	disease resistance protein (NBS-LRR class)
At5g47260	disease resistance protein (CC-NBS-LRR class)
At3g21290	dentin sialophosphoprotein-related
At1g26850	dehydration-responsive family protein
At3g16540	DegP protease
At4g33370	DEAD-box protein abstrakt
At5g55800	DC1 domain-containing protein
At3g59120	DC1 domain-containing protein
At2g13900	DC1 domain-containing protein
At4g02190	DC1 domain-containing protein
At3g46810	DC1 domain-containing protein
At2g28270	DC1 domain-containing protein
At1g55380	DC1 domain-containing protein
At3g19650	cyclin-related
At1g56290	CwfJ-like family protein
At3g13200	Cwf15 / Cwc15 cell cycle control family protein
At1g12340	cornichon family protein
At1g77390	core cell cycle genes
At2g07693	copia-like retrotransposon family
At2g16840	copia-like retrotransposon family
At4g04550	copia-like retrotransposon family
At1g21290	copia-like retrotransposon family
At5g38035	copia-like retrotransposon family
At5g35310	copia-like retrotransposon family
At3g44270	copia-like retrotransposon family
At2g14930	copia-like retrotransposon family
At2g16670	copia-like retrotransposon family
At2g15700	copia-like retrotransposon family
At2g24660	copia-like retrotransposon family
At3g50860	clathrin adaptor complex small chain family protein
At5g15440	circadian clock coupling factor-related
At1g34100	choline kinase
At3g19070	cell wall protein-related
At3g44240	CCR4-NOT transcription complex protein
At1g27820	CCR4-NOT transcription complex protein
At1g08080	carbonic anhydrase family protein
At4g04590	CACTA-like transposase family (Tnp2/En/Spm)
At2g05820	CACTA-like transposase family (Tnp2/En/Spm)
At1g33580	CACTA-like transposase family (Tnp2/En/Spm)
At3g42220	CACTA-like transposase family (Tnp2/En/Spm)
At5g34920	CACTA-like transposase family (Ptta/En/Spm)
At5g35140	CACTA-like transposase family (Ptta/En/Spm)
At4g04430	CACTA-like transposase family (Ptta/En/Spm)
At4g08090	CACTA-like transposase family (Ptta/En/Spm)
At2g10490	CACTA-like transposase family (Ptta/En/Spm)
At2g13160	CACTA-like transposase family (Ptta/En/Spm)
At5g34770	CACTA-like transposase family (En/Spm)
At5g44760	C2 domain-containing protein
At1g05500	C2 domain-containing protein
At5g38800	bZIP transcription factor family protein
At3g53070	beta-galactosidase-related
At1g33220	beta-1
At4g05210	bacterial transferase hexapeptide repeat-containing protein
At5g47030	ATP synthase delta' chain
At3g42100	AT hook motif-containing protein-related
At2g05810	armadillo/beta-catenin repeat family protein
At1g51350	armadillo/beta-catenin repeat family protein
At1g03445	Arabidopsis thaliana BSU1 Ser/Thr phosphatase
At5g60070	ankyrin repeat family protein
At4g03440	ankyrin repeat family protein
At2g26210	ankyrin repeat family protein
At2g17390	ankyrin repeat family protein
At2g03430	ankyrin repeat family protein
At1g50200	aminoacyl-tRNA synthetase family protein
At2g44660	ALG6
At3g61450	AF355759 Arabidopsis thaliana syntaxin of plants 73 (SYP73) mRNA
At1g04950	AF344877 Arabidopsis thaliana putative TBP-associated 59 kDa subunit protein (TAFII59) mRNA
At1g01710	acyl-CoA thioesterase family protein
At2g20410	activating signal cointegrator-related
At5g09810	actin 7 (ACT7) / actin 2
At4g29260	acid phosphatase class B family protein
At4g04180	AAA-type ATPase family protein
At2g16830	a pseudogene whose sequence is similar to plasma membrane intrinsic protein 3 (PIP3)
At4g34430	a member of the Arabidopsis SWI3 gene family
At3g30290	a member of cytochrome P450 gene family
At4g02960	a copia-type retrotransposon element containing LTRs and encoding a polyprotein
At3g30740	40S ribosomal protein S25 (RPS25C)
At2g39590	40S ribosomal protein S15A (RPS15aC)
At2g32490	3'-5' exonuclease domain-containing protein
At4g24820	26S proteasome regulatory subunit
At1g45000	26S proteasome regulatory complex subunit p42D
At1g79210	20S proteasome alpha subunit B
At5g57250
At4g33570
At4g29320
At4g18560
At4g07880
At4g04160
At2g41030
At2g06730
At1g70240
>RP ecotype specific
At3g44740	tRNA synthetase class II (G
At4g28820	similar to PREDICTED: similar to thyroid hormone receptor interactor 3 [Canis familiaris] (GB:XP_537712
At4g20350	similar to LOC495973 protein [Xenopus laevis] (GB:AAH87349
At1g27570	phosphatidylinositol 3- and 4-kinase family protein
At1g31600	oxidoreductase
At4g32960	expressed protein
At3g43690	copia-like retrotransposon family protein
>RP chemical specific
At1g43000	zinc-binding family protein
At3g62330	zinc knuckle (CCHC-type) family protein
At2g10050	zinc knuckle (CCHC-type) family protein
At1g01930	zinc finger protein-related
At2g42160	zinc finger (ubiquitin-hydrolase) domain-containing protein
At1g55040	zinc finger (Ran-binding) family protein
At2g35330	zinc finger (C3HC4-type RING finger) protein-related
At4g17910	zinc finger (C3HC4-type RING finger) family protein / pentatricopeptide (PPR) repeat-containing protein
At2g26130	zinc finger (C3HC4-type RING finger) family protein
At5g58580	zinc finger (C3HC4-type RING finger) family protein
At5g41440	zinc finger (C3HC4-type RING finger) family protein
At5g37230	zinc finger (C3HC4-type RING finger) family protein
At5g07040	zinc finger (C3HC4-type RING finger) family protein
At4g09130	zinc finger (C3HC4-type RING finger) family protein
At3g13228	zinc finger (C3HC4-type RING finger) family protein
At1g49850	zinc finger (C3HC4-type RING finger) family protein
At2g15740	zinc finger (C2H2 type) family protein
At2g33500	zinc finger (B-box type) family protein
At1g75660	XRN3 (XRN3) mRNA
At2g41020	WW domain-containing protein
At5g50550	WD-40 repeat family protein / St12p protein
At1g17910	wall-associated kinase
At2g21410	vacuolar proton ATPase
At4g03970	Ulp1 protease family protein
At4g39370	ubiquitin-specific protease 27 (UBP27) mRNA
At1g53020	ubiquitin-conjugating enzyme family protein
At3g55380	ubiquitin-conjugating enzyme 14 (UBC14)
At1g43690	ubiquitin interaction motif-containing protein
At2g32360	ubiquitin family protein
At1g65120	ubiquitin carboxyl-terminal hydrolase-related
At1g32850	ubiquitin carboxyl-terminal hydrolase family protein
At4g00760	two-component responsive regulator family protein / response regulator family protein
At5g37030	tRNA-splicing endonuclease positive effector-related
At1g29870	tRNA synthetase class II (G
At5g38830	tRNA synthetase class I (C) family protein
At1g22210	trehalose-6-phosphate phosphatase
At1g76670	transporter-related
At1g24420	transferase family protein
At4g00090	transducin family protein / WD-40 repeat family protein
At3g15610	transducin family protein / WD-40 repeat family protein
At2g05720	transducin family protein / WD-40 repeat family protein
At2g46020	transcription regulatory protein SNF2
At1g07470	transcription factor IIA large subunit
At3g48600	SWIB complex BAF60b domain-containing protein
At3g19080	SWIB complex BAF60b domain-containing protein
At3g62620	sucrose-phosphatase-related
At5g59100	subtilase family protein
At4g10520	subtilase family protein
At1g50410	SNF2 domain-containing protein / helicase domain-containing protein / RING finger domain-containing protein
At3g62840	small nuclear ribonucleoprotein D2
At5g12350	similar to zinc finger protein
At2g26000	similar to zinc finger (ubiquitin-hydrolase) domain-containing protein [Arabidopsis thaliana] (TAIR:At2g42160
At3g56510	similar to unnamed protein product [Yarrowia lipolytica CLIB99] (GB:CAG82708
At5g49510	similar to unnamed protein product [Mus musculus] (GB:BAC37066
At1g67760	similar to T-complex protein 1 epsilon subunit
At1g66340	Similar to prokaryote sensory transduction proteins
At4g38110	similar to PREDICTED: similar to MGC53988 protein [Gallus gallus] (GB:XP_415906
At1g70400	similar to pre-mRNA processing ribonucleoprotein binding region-containing protein [Arabidopsis thaliana] (TAIR:At1g60170
At5g61580	similar to phosphofructokinase family protein [Arabidopsis thaliana] (TAIR:At5g56630
At2g25580	similar to pentatricopeptide (PPR) repeat-containing protein [Arabidopsis thaliana] (TAIR:At4g32450
At4g04790	similar to pentatricopeptide (PPR) repeat-containing protein [Arabidopsis thaliana] (TAIR:At4g21880
At2g26970	similar to OSJNBa0079M09
At1g32130	similar to IWS1 C-terminus family protein [Arabidopsis thaliana] (TAIR:At4g19000
At3g25440	similar to group II intron splicing factor CRS1-related [Arabidopsis thaliana] (TAIR:At4g13070
At2g27110	similar to far-red impaired responsive protein
At3g27320	similar to expressed protein [Arabidopsis thaliana] (TAIR:At5g14310
At3g23900	similar to expressed protein [Arabidopsis thaliana] (TAIR:At3g28770
At1g09890	similar to expressed protein [Arabidopsis thaliana] (TAIR:At1g09910
At1g31780	similar to Component of oligomeric golgi complex 6 [Xenopus tropicalis] (GB:AAH75361
At2g31370	similar to bZIP transcription factor
At3g56190	similar to alpha-soluble NSF attachment protein 1 / alpha-SNAP1 (ASNAP1) [Arabidopsis thaliana] (TAIR:At3g56450
At3g63230	senescence-associated protein-related
At5g38440	self-incompatibility protein-related
At2g24620	S-locus glycoprotein family protein
At4g35590	RWP-RK domain-containing protein
At2g21690	RNA-binding protein
At5g59860	RNA recognition motif (RRM)-containing protein
At4g12640	RNA recognition motif (RRM)-containing protein
At4g35490	ribosomal protein L11 family protein
At3g31460	retroelement pol polyprotein -related
At1g15530	receptor lectin kinase
At5g52590	RabGAP/TBC domain-containing protein
At4g34110	Putative poly-A binding protein
At2g17330	putative obtusifoliol 14-alpha demethylase
At5g33260	pseudogene
At3g42360	pseudogene
At1g23640	pseudogene
At5g32510	pseudogene
At5g28700	pseudogene
At4g07920	pseudogene
At2g46730	pseudogene
At3g23650	protein kinase-related
At3g24540	protein kinase family protein
At3g06640	protein kinase family protein
At1g22870	protein kinase family protein
At4g23230	protein kinase family protein
At2g34290	protein kinase family protein
At1g28320	protease-related
At1g67210	proline-rich spliceosome-associated (PSP) family protein / zinc knuckle (CCHC-type) family protein
At5g41330	potassium channel tetramerisation domain-containing protein
At3g09030	potassium channel tetramerisation domain-containing protein
At4g02890	Polyubiquitin gene containing 4 ubiquitin repeats
At1g45100	polyadenylate-binding protein
At1g77730	pleckstrin homology (PH) domain-containing protein
At5g58440	phox (PX) domain-containing protein
At3g08660	phototropic-responsive protein
At3g11200	PHD finger family protein
At1g49350	pfkB-type carbohydrate kinase family protein
At2g47020	peptide chain release factor
At5g15340	pentatricopeptide (PPR) repeat-containing protein
At5g06540	pentatricopeptide (PPR) repeat-containing protein
At4g26800	pentatricopeptide (PPR) repeat-containing protein
At3g51320	pentatricopeptide (PPR) repeat-containing protein
At3g26540	pentatricopeptide (PPR) repeat-containing protein
At3g09040	pentatricopeptide (PPR) repeat-containing protein
At3g08820	pentatricopeptide (PPR) repeat-containing protein
At2g38420	pentatricopeptide (PPR) repeat-containing protein
At1g63630	pentatricopeptide (PPR) repeat-containing protein
At1g62720	pentatricopeptide (PPR) repeat-containing protein
At1g13040	pentatricopeptide (PPR) repeat-containing protein
At1g11710	pentatricopeptide (PPR) repeat-containing protein
At1g06270	pentatricopeptide (PPR) repeat-containing protein
At4g33170	pentatricopeptide (PPR) repeat-containing protein
At2g19280	pentatricopeptide (PPR) repeat-containing protein
At2g06000	pentatricopeptide (PPR) repeat-containing protein
At1g77010	pentatricopeptide (PPR) repeat-containing protein
At1g62670	pentatricopeptide (PPR) repeat-containing protein
At1g16480	pentatricopeptide (PPR) repeat-containing protein
At1g09220	pentatricopeptide (PPR) repeat-containing protein
At4g00190	pectinesterase family protein
At1g59890	paired amphipathic helix repeat-containing protein
At3g28490	oxidoreductase
At4g05320	One of five polyubiquitin genes in A
At5g20200	nucleoporin-related
At5g05680	nuclear pore complex protein-related
At4g27890	nuclear movement family protein
At5g65770	nuclear matrix constituent protein-related
At2g07650	non-LTR retrotransposon family (LINE)
At4g04000	non-LTR retrotransposon family (LINE)
At4g15590	non-LTR retrotransposon family (LINE)
At2g05550	non-LTR retrotransposon family (LINE)
At1g51750	non-LTR retrotransposon family (LINE)
At5g17260	no apical meristem (NAM) family protein
At3g17730	no apical meristem (NAM) family protein
At4g17750	native protein is a trimer
At4g04910	N-ethylmaleimide sensitive factor
At1g43330	myb family protein-related
At1g64250	Mutator-like transposase family
At1g44840	Mutator-like transposase family
At2g15810	Mutator-like transposase family
At1g37170	Mutator-like transposase family
At3g23490	mRNA for cyanase
At2g45030	mitochondrial elongation factor
At1g19340	methyltransferase MT-A70 family protein
At2g42480	meprin and TRAF homology domain-containing protein / MATH domain-containing protein
At1g42540	member of Putative ligand-gated ion channel subunit family
At2g37010	member of NAP subfamily
At4g27370	member of Myosin-like proteins
At2g03210	member of Glycosyltransferase Family- 37
At3g15370	member of Alpha-Expansin Gene Family
At4g08700	Member of a family of proteins related to PUP1
At5g48670	MADS-box family protein
At5g27580	MADS-box family protein
At5g51410	LUC7 N_terminus domain-containing protein
At1g05790	lipase class 3 family protein
At5g66610	LIM domain-containing protein
At3g47110	leucine-rich repeat transmembrane protein kinase
At5g60320	lectin protein kinase family protein
At5g59270	lectin protein kinase family protein
At3g45420	lectin protein kinase family protein
At3g55550	lectin protein kinase
At3g53770	late embryogenesis abundant protein-related / LEA protein-related
At5g03010	kelch repeat-containing protein
At1g18610	kelch repeat-containing protein
At5g28160	kelch repeat-containing F-box family protein
At4g39753	kelch repeat-containing F-box family protein
At3g63220	kelch repeat-containing F-box family protein
At4g35120	kelch repeat-containing F-box family protein
At2g22050	kelch repeat-containing F-box family protein
At5g06070	Isolated as a mutation defective in petal development with specific effects on adaxial petals which are filamentous or absent
At5g57450	Involved in homologous recombination and recombinational repair
At1g50340	invertase/pectin methylesterase inhibitor family protein
At1g48010	invertase/pectin methylesterase inhibitor family protein
At2g27100	Identified as a leaf form mutant by Redei having serrated leaves
At3g48030	hypoxia-responsive family protein / zinc finger (C3HC4-type RING finger) family protein
At2g10880	hypothetical protein
At5g62120	hypothetical protein
At5g53670	hypothetical protein
At5g49050	hypothetical protein
At5g35010	hypothetical protein
At5g26020	hypothetical protein
At5g23180	hypothetical protein
At5g16430	hypothetical protein
At5g11120	hypothetical protein
At5g03550	hypothetical protein
At4g28960	hypothetical protein
At4g25510	hypothetical protein
At4g22800	hypothetical protein
At4g11950	hypothetical protein
At4g03660	hypothetical protein
At3g57110	hypothetical protein
At3g43100	hypothetical protein
At3g42970	hypothetical protein
At3g32960	hypothetical protein
At3g31300	hypothetical protein
At3g19610	hypothetical protein
At2g44195	hypothetical protein
At2g31460	hypothetical protein
At2g16160	hypothetical protein
At1g63200	hypothetical protein
At1g42710	hypothetical protein
At1g11690	hypothetical protein
At2g33610	Homologous to yeast SWI3 & RSC8
At1g34650	homeobox-leucine zipper family protein / lipid-binding START domain-containing protein
At1g19480	HhH-GPD base excision DNA repair family protein
At3g07810	heterogeneous nuclear ribonucleoprotein
At3g04900	heavy-metal-associated domain-containing protein
At1g57780	heavy-metal-associated domain-containing protein
At1g61760	harpin-induced protein-related / HIN1-related / harpin-responsive protein-related
At2g35970	harpin-induced family protein / HIN1 family protein / harpin-responsive family protein
At4g25840	haloacid dehalogenase-like hydrolase family protein
At4g07730	gypsy-like retrotransposon family (Athila)
At1g47465	gypsy-like retrotransposon family (Athila)
At4g03790	gypsy-like retrotransposon family (Athila)
At2g10660	gypsy-like retrotransposon family (Athila)
At2g11230	gypsy-like retrotransposon family (Athila)
At4g02080	GTP-binding protein (SAR1A)
At3g27550	group II intron splicing factor CRS1-related
At1g68370	gravity-responsive protein / altered response to gravity protein (ARG1)
At1g73160	glycosyl transferase family 1 protein
At1g16570	glycosyl transferase family 1 protein
At3g26130	glycosyl hydrolase family 5 protein / cellulase family protein
At3g18070	glycosyl hydrolase family 1 protein
At1g80140	glycoside hydrolase family 28 protein / polygalacturonase (pectinase) family protein
At4g10330	glycine-rich protein
At1g75550	glycine-rich protein
At1g15280	glycine-rich protein
At1g31910	GHMP kinase family protein
At3g06540	GDP dissociation inhibitor family protein / Rab GTPase activator family protein
At3g30200	fructose-6-phosphate 2-kinase-related / fructose-2
At3g51050	FG-GAP repeat-containing protein
At3g45810	ferric reductase-like transmembrane component family protein
At4g38180	far-red impaired responsive protein
At3g59470	far-red impaired responsive family protein / FAR1 family protein
At3g20710	F-box protein-related
At3g47140	F-box family protein-related
At3g18120	F-box family protein-related
At2g43260	F-box family protein / S locus-related
At4g15475	F-box family protein (FBL4)
At3g62430	F-box family protein
At3g49450	F-box family protein
At3g19890	F-box family protein
At2g26160	F-box family protein
At1g59680	F-box family protein
At1g46840	F-box family protein
At1g32430	F-box family protein
At1g16940	F-box family protein
At1g12190	F-box family protein
At1g78840	F-box family protein
At5g66370	expressed protein
At5g62400	expressed protein
At5g58020	expressed protein
At5g57600	expressed protein
At5g56880	expressed protein
At5g56070	expressed protein
At5g46850	expressed protein
At5g45610	expressed protein
At5g42470	expressed protein
At5g38400	expressed protein
At5g37520	expressed protein
At5g27170	expressed protein
At5g25990	expressed protein
At5g21110	expressed protein
At5g21070	expressed protein
At5g19380	expressed protein
At5g15540	expressed protein
At5g12260	expressed protein
At5g08220	expressed protein
At5g08060	expressed protein
At5g07730	expressed protein
At5g04670	expressed protein
At5g04520	expressed protein
At4g39440	expressed protein
At4g39420	expressed protein
At4g34330	expressed protein
At4g32680	expressed protein
At4g30760	expressed protein
At4g29550	expressed protein
At4g25330	expressed protein
At4g24880	expressed protein
At4g23780	expressed protein
At4g19550	expressed protein
At4g14600	expressed protein
At4g09850	expressed protein
At4g09580	expressed protein
At4g05570	expressed protein
At4g03570	expressed protein
At3g63270	expressed protein
At3g55160	expressed protein
At3g49770	expressed protein
At3g47910	expressed protein
At3g46360	expressed protein
At3g44960	expressed protein
At3g44440	expressed protein
At3g42480	expressed protein
At3g32940	expressed protein
At3g31350	expressed protein
At3g30810	expressed protein
At3g29791	expressed protein
At3g28670	expressed protein
At3g28630	expressed protein
At3g28280	expressed protein
At3g27090	expressed protein
At3g24710	expressed protein
At3g24270	expressed protein
At3g19085	expressed protein
At3g15860	expressed protein
At3g12650	expressed protein
At2g39520	expressed protein
At2g37070	expressed protein
At2g36440	expressed protein
At2g35733	expressed protein
At2g34580	expressed protein
At2g34540	expressed protein
At2g30280	expressed protein
At2g27270	expressed protein
At2g24920	expressed protein
At2g20616	expressed protein
At2g20250	expressed protein
At2g19420	expressed protein
At2g14730	expressed protein
At2g14020	expressed protein
At2g13270	expressed protein
At2g02690	expressed protein
At1g76170	expressed protein
At1g75360	expressed protein
At1g74220	expressed protein
At1g66000	expressed protein
At1g64410	expressed protein
At1g55915	expressed protein
At1g55220	expressed protein
At1g50710	expressed protein
At1g47550	expressed protein
At1g47310	expressed protein
At1g36970	expressed protein
At1g33230	expressed protein
At1g32670	expressed protein
At1g31240	expressed protein
At1g27610	expressed protein
At1g26620	expressed protein
At1g21510	expressed protein
At1g19620	expressed protein
At1g17930	expressed protein
At1g13050	expressed protein
At1g11915	expressed protein
At4g17960	expressed protein
At4g16170	expressed protein
At4g10890	expressed protein
At4g10420	expressed protein
At2g25660	expressed protein
At2g24960	expressed protein
At2g14010	expressed protein
At1g62530	expressed protein
At1g61750	expressed protein
At1g22980	expressed protein
At3g04490	exportin-related
At4g31540	exocyst subunit EXO70 family protein (EXO70-G1)
At3g19760	eukaryotic translation initiation factor 4A
At2g19550	esterase/lipase/thioesterase family protein
At1g14910	epsin N-terminal homology (ENTH) domain-containing protein
At4g11050	endo-1
At1g64040	Encodes the catalytic subunit of a Type 1 phosphoprotein Ser/Thr phosphatase
At2g46505	Encodes succinate dehydrogenase
At2g25710	Encodes holocarboxylase synthase
At4g11240	encodes a type I serine/threonine protein phosphatase expressed in expressed in roots
At5g20340	Encodes a putative beta 1
At5g13480	Encodes a protein with similarity to yeast Pfs2p
At1g02090	encodes a phosphoprotein that is a subunit of the COP9 signalosome
At3g44530	Encodes a nuclear localized WD-repeat containing protein involved in negative regulation of knox gene expression via epigenetic mechanism of chromatin re-organization
At1g62700	Encodes a NAC-domain transcription factor
At5g67010	encodes a member of the ERF (ethylene response factor) subfamily B-6 of ERF/AP2 transcription factor family
At5g10450	Encodes a member of the 14-3-3 gene family that is a lambda isoform
At1g13870	Encodes a homolog of the yeast TOT4/KTI12 protein
At4g15320	encodes a gene similar to cellulose synthase
At4g28980	Encodes a CDK-activating kinase that regulates root initial cell differentiation
At5g40280	encodes a beta subunit of farnesyl-trans-transferase
At3g57960	emsy N terminus domain-containing protein / ENT domain-containing protein
At3g60010	E3 ubiquitin ligase SCF complex subunit SKP1/ASK1 (At13)
At2g04550	dual specificity protein phosphatase family protein
At5g02460	Dof-type zinc finger domain-containing protein
At4g37480	DNAJ heat shock N-terminal domain-containing protein
At2g25560	DNAJ heat shock N-terminal domain-containing protein
At2g03270	DNA-binding protein
At5g04110	DNA topoisomerase II family protein
At5g38470	DNA repair protein RAD23
At5g40090	disease resistance protein-related
At1g31540	disease resistance protein (TIR-NBS-LRR class)
At4g30000	dihydropterin pyrophosphokinase
At2g23400	dehydrodolichyl diphosphate synthase
At1g55150	DEAD box RNA helicase
At1g34480	DC1 domain-containing protein
At4g10370	DC1 domain-containing protein
At3g46800	DC1 domain-containing protein
At4g19600	cyclin family protein
At4g03530	copia-like retrotransposon family
At3g29792	copia-like retrotransposon family
At4g28900	copia-like retrotransposon family
At3g29460	copia-like retrotransposon family
At2g05960	copia-like retrotransposon family
At2g07010	copia-like retrotransposon family
At2g07550	copia-like retrotransposon family
At5g49670	Conserved among eukaryotes
At1g52360	coatomer protein complex
At2g21390	coatomer protein complex
At3g58160	Class XI myosin gene expressed in flowers from 4-6 week old plants and leaves from 3 week old plants
At1g80780	CCR4-NOT transcription complex protein
At5g50480	CCAAT-box binding transcription factor Hap5a
At5g50470	CCAAT-box binding transcription factor Hap5a
At1g73440	calmodulin-related
At5g10680	calmodulin-binding protein-related
At4g10640	calmodulin-binding family protein
At2g46700	calcium-dependent protein kinase
At4g12860	calcium-binding protein
At3g24110	calcium-binding EF hand family protein
At3g29732	CACTA-like transposase family (Tnp2/En/Spm)
At2g10000	CACTA-like transposase family (Tnp1/En/Spm)
At2g12300	CACTA-like transposase family (Ptta/En/Spm)
At4g04270	CACTA-like transposase family (Ptta/En/Spm)
At4g04170	CACTA-like transposase family (Ptta/En/Spm)
At1g34530	CACTA-like transposase family (Ptta/En/Spm)
At2g16610	CACTA-like transposase family (En/Spm)
At2g21040	C2 domain-containing protein
At1g32150	bZIP transcription factor family protein
At3g24820	BSD domain-containing protein
At4g04260	bromo-adjacent homology (BAH) domain-containing protein
At4g18890	brassinosteroid signalling positive regulator-related
At2g04060	beta-galactosidase
At5g54680	basic helix-loop-helix (bHLH) family protein
At3g59070	auxin-responsive protein
At1g49250	ATP dependent DNA ligase family protein
At1g60430	ARP2/3 complex 21 kDa subunit family
At3g53790	Arabidopsis thaliana telomere-binding protein
At5g13390	Arabidopsis thaliana nef1 mRNA for no exine formation-1
At3g09550	ankyrin repeat family protein
At2g04740	ankyrin repeat family protein
At4g23590	aminotransferase class I and II family protein
At5g02730	allergen V5/Tpx-1-related family protein
At3g28030	AF312711 Arabidopsis thaliana UV hypersensitive protein (UVH3) mRNA
At3g05530	a proteasome non-ATPase regulatory subunit
At1g77140	A peripheral membrane protein that associates with microsomal membranes
At3g27670	A novel protein
At2g01730	a homolog of cleavage and polyadenylation specificity factor that plays an essential role in the development of female gametophyte and embryo
At3g51190	60S ribosomal protein L8 (RPL8B)
At2g23890	5' nucleotidase family protein
At5g45620	26S proteasome regulatory subunit
At1g64520	26S proteasome regulatory subunit
At5g20660	24 kDa vacuolar protein
At1g09400	12-oxophytodienoate reductase
At4g23830
At3g43560
At2g19370
At1g42640
At1g05050
>RP biotic specific
At1g16090	WAK-like kinase
At5g59580	UDP-glucoronosyl/UDP-glucosyl transferase family protein
At1g19270	ubiquitin interaction motif-containing protein / LIM domain-containing protein
At5g16310	ubiquitin carboxyl-terminal hydrolase family 1 protein
At1g10580	transducin family protein / WD-40 repeat family protein
At1g55750	transcription factor-related
At1g49520	SWIB complex BAF60b domain-containing protein
At1g61140	SNF2 domain-containing protein / helicase domain-containing protein / zinc finger protein-related
At1g65040	similar to zinc finger (C3HC4-type RING finger) family protein [Arabidopsis thaliana] (TAIR:At3g16090
At3g24982	similar to disease resistance family protein [Arabidopsis thaliana] (TAIR:At3g25010
At2g34750	RNA polymerase I specific transcription initiation factor RRN3 family protein
At1g29750	Receptor-like serine/threonine kinase (RKF1)
At5g47200	Ras-related GTP-binding protein
At3g48890	putative progesterone-binding protein homolog (Atmp2) mRNA
At3g26190	putative cytochrome P450
At1g11610	putative cytochrome P450
At4g04510	protein kinase family protein
At3g55640	mitochondrial substrate carrier family protein
At2g40740	member of WRKY Transcription Factor
At1g80590	member of WRKY Transcription Factor
At1g66550	member of WRKY Transcription Factor
At4g04450	member of WRKY Transcription Factor
At5g55090	member of MEKK subfamily
At5g66850	member of MEKK subfamily
At2g27010	member of CYP705A
At1g66780	MATE efflux family protein
At5g66620	LIM domain-containing protein
At5g07150	leucine-rich repeat family protein
At2g33020	leucine-rich repeat family protein
At5g45090	lectin-related
At3g45330	lectin protein kinase family protein
At5g01560	lectin protein kinase
At2g22320	hypothetical protein
At1g55970	histone acetyltransferase 4 (HAC4)
At4g33440	glycoside hydrolase family 28 protein / polygalacturonase (pectinase) family protein
At2g02310	F-box family protein / SKP1 interacting partner 3-related
At4g25350	EXS family protein / ERD1/XPR1/SYG1 family protein
At5g48530	expressed protein
At5g46295	expressed protein
At5g38310	expressed protein
At5g37840	expressed protein
At5g06240	expressed protein
At5g02670	expressed protein
At4g40020	expressed protein
At4g04480	expressed protein
At3g59800	expressed protein
At3g53270	expressed protein
At3g26670	expressed protein
At3g21140	expressed protein
At1g32120	expressed protein
At1g15800	expressed protein
At1g13540	expressed protein
At1g11200	expressed protein
At5g35080	expressed protein
At2g37720	expressed protein
At5g54650	Encodes a protein with similarity to formins that is involved in cytokinesis
At5g42790	encodes a protein with extensive homology to the largest subunit of the multicatalytic proteinase complex (proteasome)
At5g54140	encodes a protein similar to IAA amino acid conjugate hydrolase
At5g43410	encodes a member of the ERF (ethylene response factor) subfamily B-3 of ERF/AP2 transcription factor family
At2g45350	Encodes a member of a PCMP (plant combinatorial and modular protein) family (PCMP-E subfamily) with 11 pentatricopeptide (PPR) repeats
At1g08860	Encodes a copine-like protein
At4g28480	DNAJ heat shock family protein
At1g52900	disease resistance protein (TIR class)
At5g66890	disease resistance protein (CC-NBS-LRR class)
At3g59630	diphthamide synthesis DPH2 family protein
At1g78240	dehydration-responsive protein-related
At1g51915	cryptdin protein-related
At2g02770	COP1-interacting protein-related
At3g14225	Contains lipase signature motif and GDSL domain
At5g12480	calmodulin-domain protein kinase CDPK isoform 7 (CPK7)
At3g56760	calcium-dependent protein kinase
At4g31770	calcineurin-like phosphoesterase family protein
At4g37850	basic helix-loop-helix (bHLH) family protein
At1g33950	avirulence-responsive family protein / avirulence induced gene (AIG1) family protein
At2g42980	aspartyl protease family protein
At1g24330	armadillo/beta-catenin repeat family protein / U-box domain-containing family protein
At4g35830	aconitate hydratase
