# Supplementary material for: The rules of gene expression in plants: Organ identity and gene body methylation are key factors for regulation of gene expression in Arabidopsis thaliana
Source: BMC Genomics. 2008 Sep 23;9:438. doi: 10.1186/1471-2164-9-438 (PMC2566314; doi:10.1186/1471-2164-9-438)
Supplement: Additional file 10 — Genes regulated specifically in one experimental category. Each file provides the individual genes responding exclusively in abiotic, biotic, ecotype, chemical, hormone, mutant, nutrient or organ comparisons, respectively. [file 1471-2164-9-438-S10.xls]

## Sheet: Additional File 10genes organ c
Genes responding in organ experiments
AGI locus	Name
At1g75560	zinc knuckle (CCHC-type) family protein
At3g26420	Zinc finger-containing glycine-rich RNA-binding protein
At3g61850	Zinc finger transcription factor of the Dof family involved in the control of seed germination
At5g07500	zinc finger transcription factor (PEI1) mRNA
At2g21420	zinc finger protein-related
At2g32930	zinc finger protein 2 (zfn2) mRNA
At5g42780	zinc finger homeobox family protein / ZF-HD homeobox family protein
At2g18350	zinc finger homeobox family protein / ZF-HD homeobox family protein
At3g07940	zinc finger and C2 domain protein
At1g08000	zinc finger (GATA type) family protein
At4g36620	zinc finger (GATA type) family protein
At3g43230	zinc finger (FYVE type) family protein
At5g50020	zinc finger (DHHC type) family protein
At3g09320	zinc finger (DHHC type) family protein
At4g24630	zinc finger (DHHC type) family protein
At2g40990	zinc finger (DHHC type) family protein
At5g63260	zinc finger (CCCH-type) family protein
At5g12850	zinc finger (CCCH-type) family protein
At3g51180	zinc finger (CCCH-type) family protein
At3g51120	zinc finger (CCCH-type) family protein
At3g48440	zinc finger (CCCH-type) family protein
At1g68200	zinc finger (CCCH-type) family protein
At1g66810	zinc finger (CCCH-type) family protein
At5g62460	zinc finger (C3HC4-type RING finger) family protein
At5g60820	zinc finger (C3HC4-type RING finger) family protein
At5g23110	zinc finger (C3HC4-type RING finger) family protein
At5g08750	zinc finger (C3HC4-type RING finger) family protein
At5g05280	zinc finger (C3HC4-type RING finger) family protein
At4g22250	zinc finger (C3HC4-type RING finger) family protein
At4g19670	zinc finger (C3HC4-type RING finger) family protein
At3g18930	zinc finger (C3HC4-type RING finger) family protein
At3g10810	zinc finger (C3HC4-type RING finger) family protein
At3g09770	zinc finger (C3HC4-type RING finger) family protein
At3g09760	zinc finger (C3HC4-type RING finger) family protein
At3g02340	zinc finger (C3HC4-type RING finger) family protein
At3g02290	zinc finger (C3HC4-type RING finger) family protein
At2g34200	zinc finger (C3HC4-type RING finger) family protein
At2g30580	zinc finger (C3HC4-type RING finger) family protein
At1g74410	zinc finger (C3HC4-type RING finger) family protein
At1g74370	zinc finger (C3HC4-type RING finger) family protein
At1g73950	zinc finger (C3HC4-type RING finger) family protein
At1g72220	zinc finger (C3HC4-type RING finger) family protein
At1g55255	zinc finger (C3HC4-type RING finger) family protein
At1g33480	zinc finger (C3HC4-type RING finger) family protein
At1g11020	zinc finger (C3HC4-type RING finger) family protein
At4g31450	zinc finger (C3HC4-type RING finger) family protein
At4g28370	zinc finger (C3HC4-type RING finger) family protein
At4g08590	zinc finger (C3HC4-type RING finger) family protein
At2g27940	zinc finger (C3HC4-type RING finger) family protein
At2g20650	zinc finger (C3HC4-type RING finger) family protein
At2g02960	zinc finger (C3HC4-type RING finger) family protein
At1g04360	zinc finger (C3HC4-type RING finger) family protein
At3g57670	zinc finger (C2H2 type) protein (WIP2)
At5g66730	zinc finger (C2H2 type) family protein
At5g60470	zinc finger (C2H2 type) family protein
At5g44160	zinc finger (C2H2 type) family protein
At4g12240	zinc finger (C2H2 type) family protein
At1g25250	zinc finger (C2H2 type) family protein
At4g31420	zinc finger (C2H2 type) family protein
At1g75540	zinc finger (B-box type) family protein
At5g42320	zinc carboxypeptidase family protein
At1g59600	ZCW7 mRNA
At5g60590	yrdC protein-related
At5g53940	yippee family protein
At5g47160	YDG/SRA domain-containing protein
At4g18990	xyloglucan:xyloglucosyl transferase
At4g13080	xyloglucan:xyloglucosyl transferase
At1g58380	XW6 mRNA
At5g42540	XRN2 (XRN2) mRNA
At1g80790	XH/XS domain-containing protein / XS zinc finger domain-containing protein
At2g05760	xanthine/uracil permease family protein
At4g30840	WD-40 repeat protein family
At2g40810	WD-40 repeat protein family
At1g49910	WD-40 repeat family protein / mitotic checkpoint protein
At1g61210	WD-40 repeat family protein / katanin p80 subunit
At2g45540	WD-40 repeat family protein / beige-related
At1g03060	WD-40 repeat family protein / beige-related
At5g63010	WD-40 repeat family protein
At5g24320	WD-40 repeat family protein
At5g02430	WD-40 repeat family protein
At3g16830	WD-40 repeat family protein
At2g37670	WD-40 repeat family protein
At4g31100	wall-associated kinase
At1g78310	VQ motif-containing protein
At1g28280	VQ motif-containing protein
At5g63640	VHS domain-containing protein / GAT domain-containing protein
At1g21380	VHS domain-containing protein / GAT domain-containing protein
At1g06210	VHS domain-containing protein / GAT domain-containing protein
At2g38410	VHS domain-containing protein / GAT domain-containing protein
At1g51270	vesicle-associated membrane protein
At4g21450	vesicle-associated membrane family protein / VAMP family protein
At2g14740	vacuolar sorting receptor
At5g09320	vacuolar sorting protein 9 domain-containing protein / VPS9 domain-containing protein
At3g11530	vacuolar protein sorting 55 family protein / VPS55 family protein
At2g16510	vacuolar H+-pumping ATPase 16 kDa proteolipid (ava-p1)
At3g58730	vacuolar ATP synthase subunit D (VATD) / V-ATPase D subunit / vacuolar proton pump D subunit (VATPD)
At4g38920	vacuolar ATP synthase 16 kDa proteolipid subunit 3 / V-ATPase 16 kDa proteolipid subunit 3 (AVAP3) (AVA-P3)
At4g34720	vacuolar ATP synthase 16 kDa proteolipid subunit 1 / V-ATPase 16 kDa proteolipid subunit 1 (AVAP1) (AVA-P1)
At4g32530	vacuolar ATP synthase
At5g63860	UV-B-specific signaling component that orchestrates expression of a range of genes with vital UV-protective functions
At2g26230	uricase / urate oxidase / nodulin 35
At1g11360	universal stress protein (USP) family protein
At5g23580	unique family of enzymes containing a single polypeptide chain with a kinase domain at the amino terminus and a putative calcium-binding EF hands structure at the carboxyl terminus
At2g15240	UNC-50 family protein
At4g32270	UDP-sugar transporter-related
At1g71220	UDP-glucose:glycoprotein glucosyltransferase
At1g07240	UDP-glucoronosyl/UDP-glucosyl transferase family protein
At4g15500	UDP-glucoronosyl/UDP-glucosyl transferase family protein
At2g36760	UDP-glucoronosyl/UDP-glucosyl transferase family protein
At2g23260	UDP-glucoronosyl/UDP-glucosyl transferase family protein
At3g57220	UDP-GlcNAc:dolichol phosphate N-acetylglucosamine-1-phosphate transferase
At5g59740	UDP-galactose/UDP-glucose transporter-related
At4g12250	UDP-D-glucuronate 4-epimerase
At5g07470	ubiquitous enzyme that repairs oxidatively damaged proteins
At3g49600	ubiquitin-specific protease 26 (UBP26) mRNA
At4g17890	ubiquitin-specific protease 20 (UBP20) mRNA
At1g23260	ubiquitin-conjugating enzyme family protein
At3g52560	ubiquitin-conjugating enzyme family protein
At2g36060	ubiquitin-conjugating enzyme family protein
At5g62540	ubiquitin-conjugating enzyme 3 (UBC3)
At5g42990	ubiquitin-conjugating enzyme 18 (UBC18)
At3g57870	ubiquitin-conjugating enzyme
At1g17280	ubiquitin-conjugating enzyme
At2g32790	ubiquitin-conjugating enzyme
At3g56740	ubiquitin-associated (UBA)/TS-N domain-containing protein
At2g26920	ubiquitin-associated (UBA)/TS-N domain-containing protein
At2g12550	ubiquitin-associated (UBA)/TS-N domain-containing protein
At5g57740	ubiquitin ligase
At4g38930	ubiquitin fusion degradation UFD1 family protein
At5g40630	ubiquitin family protein
At2g32350	ubiquitin family protein
At1g22050	ubiquitin family protein
At3g52590	Ubiquitin extension protein
At2g02760	ubiquitin conjugating enzyme UBC2
At1g14400	ubiquitin carrier protein (UBC1) mRNA
At3g47890	ubiquitin carboxyl-terminal hydrolase-related
At1g52450	ubiquitin carboxyl-terminal hydrolase-related
At4g31670	ubiquitin carboxyl-terminal hydrolase family protein / zinc finger (MYND type) family protein
At4g10590	ubiquitin carboxyl-terminal hydrolase family protein
At3g10860	ubiquinol-cytochrome C reductase complex ubiquinone-binding protein
At4g32470	ubiquinol-cytochrome C reductase complex 14 kDa protein
At5g57300	UbiE/COQ5 methyltransferase family protein
At1g20960	U5 small nuclear ribonucleoprotein helicase
At1g10320	U2 snRNP auxiliary factor-related
At1g60830	U2 snRNP auxiliary factor large subunit
At5g15170	tyrosyl-DNA phosphodiesterase-related
At5g16480	tyrosine specific protein phosphatase family protein
At1g01460	Type I phosphatidylinositol-4-phosphate 5-kinase
At1g69960	type 2A serine/threonine protein phosphatase (PP2A) mRNA
At3g04280	two-component responsive regulator family protein / response regulator family protein
At4g16110	two-component responsive regulator family protein / response regulator family protein
At1g67710	two-component responsive regulator family protein / response regulator family protein
At5g07350	tudor domain-containing protein / nuclease family protein
At3g53760	tubulin family protein
At3g43610	tubulin family protein
At5g19770	tubulin alpha-3/alpha-5 chain (TUA3)
At5g35550	TT2 encodes a R2R3 MYB domain putative transcription factor that acts as a key determinant in the proanthocyanidin accumulation of developing seed
At5g19500	tryptophan/tyrosine permease family protein
At4g02610	tryptophan synthase
At5g06060	tropinone reductase
At2g29260	tropinone reductase
At5g15390	tRNA/rRNA methyltransferase (SpoU) family protein
At5g26880	tRNA/rRNA methyltransferase (SpoU) family protein
At3g62120	tRNA synthetase class II (G
At2g25840	tRNA synthetase class I (W and Y) family protein
At1g78010	tRNA modification GTPase
At2g21170	triosephosphate isomerase (TIM) mRNA
At3g13050	transporter-related
At4g39390	transporter-related
At4g09810	transporter-related
At5g05150	transport protein-related
At5g58030	transport protein particle (TRAPP) component Bet3 family protein
At2g02040	transport protein (PTR2-B) mRNA
At3g26810	transport inhibitor response protein
At4g14730	transmembrane protein-related
At5g14030	translocon-associated protein beta (TRAPB) family protein
At2g03780	translin family protein
At2g37020	translin family protein
At1g64790	translational activator family protein
At4g11160	translation initiation factor IF-2
At2g34590	transketolase family protein
At5g48930	transferase family protein
At5g38130	transferase family protein
At3g62160	transferase family protein
At1g27620	transferase family protein
At1g03390	transferase family protein
At5g08560	transducin family protein / WD-40 repeat family protein
At4g31160	transducin family protein / WD-40 repeat family protein
At4g07410	transducin family protein / WD-40 repeat family protein
At4g01860	transducin family protein / WD-40 repeat family protein
At3g27640	transducin family protein / WD-40 repeat family protein
At1g76260	transducin family protein / WD-40 repeat family protein
At1g20540	transducin family protein / WD-40 repeat family protein
At4g02730	transducin family protein / WD-40 repeat family protein
At2g30910	transducin family protein / WD-40 repeat family protein
At2g30050	transducin family protein / WD-40 repeat family protein
At2g25420	transducin family protein / WD-40 repeat family protein
At4g10710	transcriptional regulator-related
At3g26790	Transcriptional factor with high similarity to the B3 region of the VP1/ABI3-like proteins
At4g32010	transcriptional factor B3 family protein
At1g21970	Transcriptional activator of genes required for both embryo maturation and cellular differentiation
At5g28740	transcription-coupled DNA repair protein-related
At2g44980	transcription regulatory protein SNF2
At4g24440	transcription initiation factor IIA gamma chain / TFIIA-gamma (TFIIA-S)
At1g17040	transcription factor-related
At1g28300	Transcription factor that contains a B3 domain
At4g00990	transcription factor jumonji (jmjC) domain-containing protein
At1g11950	transcription factor jumonji (jmjC) domain-containing protein
At1g30810	transcription factor jumonji (jmj) family protein / zinc finger (C5HC2 type) family protein
At1g08620	transcription factor jumonji (jmj) family protein / zinc finger (C5HC2 type) family protein
At3g57370	transcription factor IIB (TFIIB) family protein
At2g45100	transcription factor IIB (TFIIB) family protein
At3g21480	transcription activation domain-interacting protein-related
At1g09920	TRAF-type zinc finger-related
At1g05270	TraB family protein
At3g06170	TMS membrane family protein / tumour differentially expressed (TDE) family protein
At5g12410	THUMP domain-containing protein
At5g52560	This gene was shown to have sequence similarities with pea PsUSP gene
At1g50950	thioredoxin-related
At5g04260	thioredoxin family protein
At1g53300	thioredoxin family protein
At5g48950	thioesterase family protein
At1g22940	Thiamine requiring 1
At2g44750	thiamin pyrophosphokinase
At5g04620	The cDNA encoding 7-keto-8-aminopelargonic acid (KAPA) synthase
At2g32040	The At2g32040 gene product has been demonstrated to mediate folate monoglutamate transport involved in tetrahydrofolate biosynthesis
At1g63440	The Arabidopsis P-type ATPase HMA5 is involved in Cu detoxification
At5g10090	tetratricopeptide repeat (TPR)-containing protein
At3g14950	tetratricopeptide repeat (TPR)-containing protein
At1g78120	tetratricopeptide repeat (TPR)-containing protein
At1g56090	tetratricopeptide repeat (TPR)-containing protein
At1g02910	tetratricopeptide repeat (TPR)-containing protein
At1g04190	tetratricopeptide repeat (TPR)-containing protein
At3g12290	tetrahydrofolate dehydrogenase/cyclohydrolase
At3g29190	terpene synthase/cyclase family protein
At2g23230	terpene synthase/cyclase family protein
At1g58100	TCP family transcription factor
At5g17570	tatD-related deoxyribonuclease family protein
At5g22330	TATA box-binding protein-interacting protein-related
At5g08430	SWIB complex BAF60b domain-containing protein / plus-3 domain-containing protein / GYF domain-containing protein
At1g16430	surfeit locus protein 5 family protein / SURF5 family protein
At1g17760	suppressor of forked protein family protein / SUF family protein
At1g28170	sulfotransferase family protein
At1g30220	sugar transporter family protein
At2g43330	sugar transporter family protein
At3g19940	sugar transporter
At1g04070	Subunit of the TOM complex
At3g10380	Subunit of the Putative Arabidopsis Exocyst Complex
At5g67090	subtilase family protein
At5g59190	subtilase family protein
At5g58820	subtilase family protein
At4g10510	subtilase family protein
At3g57030	strictosidine synthase family protein
At1g08470	strictosidine synthase family protein
At1g12270	stress-inducible protein
At1g50650	stigma-specific Stig1 family protein
At5g18830	SQUAMOSA promoter binding proteins
At2g38920	SPX (SYG1/Pho81/XPR1) domain-containing protein / zinc finger (C3HC4-type RING finger) protein-related
At1g33290	sporulation protein-related
At3g05460	sporozoite surface protein-related
At1g60200	splicing factor PWI domain-containing protein / RNA recognition motif (RRM)-containing protein
At2g33440	splicing factor family protein
At3g55200	splicing factor
At4g38780	splicing factor
At2g24590	splicing factor
At2g47080	SPL1
At1g13030	sphere organelles protein-related
At1g23820	Spermidine synthase
At5g04890	Specifically restricts the long-distance movement of tobacco etch potyvirus (TEV) without involving either hypersensitive cell death or systemic acquired resistance
At5g65685	soluble glycogen synthase-related
At1g79610	sodium proton exchanger
At5g63880	SNF7 family protein
At1g48310	SNF2 domain-containing protein / helicase domain-containing protein
At1g08600	SNF2 domain-containing protein / helicase domain-containing protein
At3g01090	Snf1-related protein kinase (KIN10) (SKIN10)
At4g30220	small nuclear ribonucleoprotein F
At2g43810	small nuclear ribonucleoprotein F
At2g03870	small nuclear ribonucleoprotein
At1g76860	small nuclear ribonucleoprotein
At1g09155	SKP1 interacting partner 3-related
At5g59140	SKP1 family protein
At2g45950	SKP1 family protein
At4g11060	single-strand-binding family protein
At5g41580	similar to zinc finger (MIZ type) family protein [Arabidopsis thaliana] (TAIR:At1g08910
At4g34680	similar to zinc finger (GATA type) family protein [Arabidopsis thaliana] (TAIR:At4g36240
At4g00840	similar to zinc finger (DHHC type) family protein [Arabidopsis thaliana] (TAIR:At3g60800
At5g05070	similar to zinc finger (DHHC type) family protein [Arabidopsis thaliana] (TAIR:At2g40990
At3g06410	similar to zinc finger (CCCH-type) family protein [Arabidopsis thaliana] (TAIR:At5g18550
At5g18550	similar to zinc finger (CCCH-type) family protein [Arabidopsis thaliana] (TAIR:At3g06410
At1g03840	similar to zinc finger (C2H2 type) family protein [Arabidopsis thaliana] (TAIR:At5g44160
At4g38050	similar to xanthine/uracil permease family protein [Arabidopsis thaliana] (TAIR:At2g27810
At5g62890	similar to xanthine/uracil permease family protein [Arabidopsis thaliana] (TAIR:At1g10540
At1g75850	similar to vacuolar protein sorting-associated protein 35 family protein / VPS35 family protein [Arabidopsis thaliana] (TAIR:At3g51310
At4g38510	similar to vacuolar ATP synthase subunit B / V-ATPase B subunit / vacuolar proton pump B subunit / V-ATPase 57 kDa subunit [Arabidopsis thaliana] (TAIR:At1g76030
At3g59680	similar to unknown [Zea mays] (GB:AAV64233
At1g78870	similar to ubiquitin-conjugating enzyme
At3g46980	similar to transporter-related [Arabidopsis thaliana] (TAIR:At2g38060
At1g04510	similar to transducin family protein / WD-40 repeat family protein [Arabidopsis thaliana] (TAIR:At2g33340
At2g33340	similar to transducin family protein / WD-40 repeat family protein [Arabidopsis thaliana] (TAIR:At1g04510
At5g43930	similar to transducin family protein / WD-40 repeat family protein [Arabidopsis thaliana] (TAIR:At1g04140
At5g66420	similar to transcriptional regulator [Clostridium tetani E88] (GB:NP_782382
At4g21430	similar to transcription factor jumonji (jmjC) domain-containing protein [Arabidopsis thaliana] (TAIR:At1g62310
At2g25640	similar to transcription elongation factor-related [Arabidopsis thaliana] (TAIR:At5g25520
At3g15660	similar to thioredoxin family protein [Arabidopsis thaliana] (TAIR:At4g04950
At4g24180	similar to thaumatin
At5g23090	similar to TATA-binding protein-associated phosphoprotein Dr1 protein
At1g65700	similar to small nuclear ribonucleoprotein
At1g42560	similar to seven transmembrane MLO family protein / MLO-like protein 5 (MLO5) [Arabidopsis thaliana] (TAIR:At2g33670
At3g55080	similar to SET domain-containing protein [Arabidopsis thaliana] (TAIR:At3g07670
At2g18850	similar to SET domain-containing protein [Arabidopsis thaliana] (TAIR:At3g07670
At2g23740	similar to SET domain protein SDG117 [Zea mays] (GB:AAO32935
At1g10940	similar to serine/threonine protein kinase
At2g25690	similar to senescence-associated protein-related [Arabidopsis thaliana] (TAIR:At5g11460
At4g08690	similar to SEC14 cytosolic factor family protein / phosphoglyceride transfer family protein [Arabidopsis thaliana] (TAIR:At1g22180
At1g53650	similar to RNA-binding protein
At4g26650	similar to RNA recognition motif (RRM)-containing protein [Arabidopsis thaliana] (TAIR:At5g55550
At3g54230	similar to RNA recognition motif (RRM)-containing protein [Arabidopsis thaliana] (TAIR:At2g16940
At3g52300	similar to putative mitochondrial F0 ATP synthase D chain [Oryza sativa (japonica cultivar-group)] (GB:XP_482965
At5g59770	similar to protein tyrosine phosphatase-like protein
At1g79630	similar to protein phosphatase 2C family protein / PP2C family protein [Arabidopsis thaliana] (TAIR:At1g16220
At1g64300	similar to protein kinase family protein [Arabidopsis thaliana] (TAIR:At5g41730
At3g61960	similar to protein kinase family protein [Arabidopsis thaliana] (TAIR:At3g53930
At5g49470	similar to protein kinase family protein [Arabidopsis thaliana] (TAIR:At3g06620
At3g28690	similar to protein kinase
At3g57750	similar to protein kinase
At1g01650	similar to protease-associated (PA) domain-containing protein [Arabidopsis thaliana] (TAIR:At1g63690
At2g02490	similar to proline-rich family protein [Arabidopsis thaliana] (TAIR:At5g59170
At3g13225	similar to PREDICTED: similar to mKIAA1014 protein [Gallus gallus] (GB:XP_424260
At1g73020	similar to PREDICTED: similar to expressed sequence AI604832 [Rattus norvegicus] (GB:XP_236774
At5g16630	similar to PREDICTED: similar to DNA-repair protein complementing XP-C cells homolog (Xeroderma pigmentosum group C complementing protein homolog) (p125) [Rattus norvegicus] (GB:XP_232194
At5g09820	similar to plastid-lipid associated protein PAP / fibrillin family protein [Arabidopsis thaliana] (TAIR:At3g26070
At3g09920	similar to phosphatidylinositol-4-phosphate 5-kinase family protein [Arabidopsis thaliana] (TAIR:At1g60890
At1g75010	similar to phosphatidylinositol-4-phosphate 5-kinase family protein [Arabidopsis thaliana] (TAIR:At1g60890
At3g50990	similar to peroxidase 72 (PER72) (P72) (PRXR8) [Arabidopsis thaliana] (TAIR:At5g66390
At4g14190	similar to pentatricopeptide (PPR) repeat-containing protein [Arabidopsis thaliana] (TAIR:At3g42630
At3g05480	similar to PCNA-like DNA checkpoint protein Rad9 [Xenopus laevis] (GB:AAP13339
At3g01320	similar to paired amphipathic helix repeat-containing protein [Arabidopsis thaliana] (TAIR:At1g70060
At5g53090	similar to oxidoreductase
At2g34410	similar to O-acetyltransferase-related [Arabidopsis thaliana] (TAIR:At5g46340
At5g66180	similar to NOL1/NOP2/sun family protein [Arabidopsis thaliana] (TAIR:At1g06560
At3g01630	similar to nodulin-related [Arabidopsis thaliana] (TAIR:At1g31470
At4g18140	similar to NLI interacting factor (NIF) family protein [Arabidopsis thaliana] (TAIR:At5g46410
At5g27610	similar to myb family transcription factor [Arabidopsis thaliana] (TAIR:At3g05380
At4g01280	similar to myb family transcription factor [Arabidopsis thaliana] (TAIR:At1g01520
At2g26360	similar to mitochondrial substrate carrier family protein [Arabidopsis thaliana] (TAIR:At2g35800
At5g52330	similar to meprin and TRAF homology domain-containing protein / MATH domain-containing protein [Arabidopsis thaliana] (TAIR:At1g04300
At2g38050	Similar to mammalian steroid-5-alpha-reductase
At1g55350	Similar to maize DEK1
At1g13580	similar to longevity-assurance (LAG1) family protein [Arabidopsis thaliana] (TAIR:At3g19260
At1g09620	similar to leucyl-tRNA synthetase
At1g77350	similar to Krtcap2 protein [Mus musculus] (GB:AAH43030
At2g16950	similar to importin beta-2
At5g40520	similar to hypothetical protein [Arabidopsis thaliana] (TAIR:At5g07170
At1g53620	similar to hypothetical protein [Arabidopsis thaliana] (TAIR:At1g53610
At5g38360	similar to hydrolase
At2g23550	similar to hydrolase
At4g32630	similar to human Rev interacting-like protein-related / hRIP protein-related [Arabidopsis thaliana] (TAIR:At4g13350
At1g79820	similar to hexose transporter
At5g48290	similar to heavy-metal-associated domain-containing protein [Arabidopsis thaliana] (TAIR:At3g07600
At1g77570	similar to heat shock transcription factor family protein [Arabidopsis thaliana] (TAIR:At4g13980
At5g39900	similar to GTP-binding protein LepA
At5g13980	similar to glycosyl hydrolase family 38 protein [Arabidopsis thaliana] (TAIR:At3g26720
At2g14690	similar to glycosyl hydrolase family 10 protein [Arabidopsis thaliana] (TAIR:At4g33820
At5g39160	similar to germin-like protein (GER2) [Arabidopsis thaliana] (TAIR:At5g39190
At5g53340	similar to galactosyltransferase family protein [Arabidopsis thaliana] (TAIR:At2g25300
At1g56610	similar to F-box family protein [Arabidopsis thaliana] (TAIR:At4g14096
At3g22220	similar to expressed protein [Arabidopsis thaliana] (TAIR:At4g15020
At3g51620	similar to expressed protein [Arabidopsis thaliana] (TAIR:At3g61690
At4g39160	similar to expressed protein [Arabidopsis thaliana] (TAIR:At3g28770
At1g75150	similar to expressed protein [Arabidopsis thaliana] (TAIR:At3g28770
At1g61690	similar to expressed protein [Arabidopsis thaliana] (TAIR:At3g28770
At1g13000	similar to expressed protein [Arabidopsis thaliana] (TAIR:At3g26440
At4g14290	similar to expressed protein [Arabidopsis thaliana] (TAIR:At3g23540
At1g48450	similar to expressed protein [Arabidopsis thaliana] (TAIR:At3g17800
At1g05320	similar to expressed protein [Arabidopsis thaliana] (TAIR:At2g32240
At5g53220	similar to expressed protein [Arabidopsis thaliana] (TAIR:At2g22795
At4g14650	similar to expressed protein [Arabidopsis thaliana] (TAIR:At2g22795
At5g38220	similar to expressed protein [Arabidopsis thaliana] (TAIR:At1g66900
At3g13480	similar to expressed protein [Arabidopsis thaliana] (TAIR:At1g55475
At3g21100	similar to expressed protein [Arabidopsis thaliana] (TAIR:At1g51520
At1g22790	similar to expressed protein [Arabidopsis thaliana] (TAIR:At1g34010
At5g19400	similar to expressed protein [Arabidopsis thaliana] (TAIR:At1g28260
At2g19950	similar to expressed protein [Arabidopsis thaliana] (TAIR:At1g18190
At2g03810	similar to expressed protein [Arabidopsis thaliana] (TAIR:At1g13650
At3g07565	similar to expressed protein [Arabidopsis thaliana] (TAIR:At1g10820
At2g40290	similar to eukaryotic translation initiation factor 2 subunit 1
At4g32180	similar to eukaryotic pantothenate kinase family protein [Arabidopsis thaliana] (TAIR:At1g60440
At1g09510	similar to Eucalyptus gunnii alcohol dehydrogenase of unknown physiological function (GI:1143445)
At5g64220	similar to ethylene-responsive calmodulin-binding protein
At5g62260	similar to DNA-binding protein-related [Arabidopsis thaliana] (TAIR:At4g25320
At4g31340	similar to DNA repair ATPase-related [Arabidopsis thaliana] (TAIR:At2g24420
At5g05980	similar to dihydrofolate synthetase/folylpolyglutamate synthetase (DHFS/FPGS4) [Arabidopsis thaliana] (TAIR:At3g55630
At3g10160	similar to dihydrofolate synthetase/folylpolyglutamate synthetase (DHFS/FPGS2) [Arabidopsis thaliana] (TAIR:At5g05980
At1g29470	similar to dehydration-responsive protein-related [Arabidopsis thaliana] (TAIR:At5g64030
At4g14360	similar to dehydration-responsive protein-related [Arabidopsis thaliana] (TAIR:At5g14430
At3g27500	similar to DC1 domain-containing protein [Arabidopsis thaliana] (TAIR:At3g27480
At3g12490	similar to cysteine protease inhibitor
At1g08590	similar to CLV1-like leucine rich repeat transmembrane receptor-like protein kinase (Ipomoea nil) (U77888)
At2g21850	similar to CHP-rich zinc finger protein
At1g16810	similar to CGI-144-like protein [Lycopersicon esculentum] (GB:CAC81814
At2g27480	similar to calcium-binding EF hand family protein [Arabidopsis thaliana] (TAIR:At5g04170
At1g50570	similar to C2 domain-containing protein [Arabidopsis thaliana] (TAIR:At5g55530
At4g22140	similar to bromo-adjacent homology (BAH) domain-containing protein [Arabidopsis thaliana] (TAIR:At4g04260
At1g72990	similar to beta-galactosidase
At2g45720	similar to armadillo/beta-catenin repeat family protein [Arabidopsis thaliana] (TAIR:At1g01830
At5g04420	similar to acyl-CoA binding family protein [Arabidopsis thaliana] (TAIR:At3g05420
At1g54630	similar to acyl carrier protein
At3g09630	similar to 60S ribosomal protein L4/L1 (RPL4D) [Arabidopsis thaliana] (TAIR:At5g02870
At1g43170	similar to 60S ribosomal protein L3 (RPL3B) [Arabidopsis thaliana] (TAIR:At1g61580
At4g16360	similar to 5'-AMP-activated protein kinase beta-2 subunit
At4g34020	similar to 4-methyl-5(b-hydroxyethyl)-thiazole monophosphate biosynthesis protein
At3g04370	similar to 33 kDa secretory protein-related [Arabidopsis thaliana] (TAIR:At1g04520
At4g30600	signal recognition particle receptor alpha subunit family protein
At3g49100	signal recognition particle 9 kDa protein
At5g27430	signal peptidase subunit family protein
At1g53530	signal peptidase I family protein
At3g15710	signal peptidase
At1g52600	signal peptidase
At5g50770	short-chain dehydrogenase/reductase (SDR) family protein
At5g50590	short-chain dehydrogenase/reductase (SDR) family protein
At5g04900	short-chain dehydrogenase/reductase (SDR) family protein
At4g05530	short-chain dehydrogenase/reductase (SDR) family protein
At3g29260	short-chain dehydrogenase/reductase (SDR) family protein
At1g10310	short-chain dehydrogenase/reductase (SDR) family protein
At1g01800	short-chain dehydrogenase/reductase (SDR) family protein
At3g12800	short-chain dehydrogenase/reductase (SDR) family protein
At2g47120	short-chain dehydrogenase/reductase (SDR) family protein
At1g24470	short-chain dehydrogenase/reductase (SDR) family protein
At5g66350	Shi mutant is dominant
At4g27880	seven in absentia (SINA) family protein
At1g04050	SET domain-containing protein / suppressor of variegation related 1 (SUVR1)
At2g24360	serine/threonine/tyrosine kinase
At3g21650	serine/threonine protein phosphatase 2A (PP2A) regulatory subunit B'
At1g13460	serine/threonine protein phosphatase 2A (PP2A) regulatory subunit B'
At5g08590	serine/threonine protein kinase (ASK2)
At5g47760	serine/threonine protein kinase
At3g62220	serine/threonine protein kinase
At1g60940	serine/threonine protein kinase
At2g30740	serine/threonine protein kinase
At5g55980	serine-rich protein-related
At4g36190	serine carboxypeptidase S28 family protein
At2g18080	serine carboxypeptidase S28 family protein
At3g25420	serine carboxypeptidase S10 family protein
At1g73290	serine carboxypeptidase S10 family protein
At1g73280	serine carboxypeptidase S10 family protein
At1g73270	serine carboxypeptidase S10 family protein
At2g24010	serine carboxypeptidase S10 family protein
At2g24000	serine carboxypeptidase S10 family protein
At5g10720	sensory transduction histidine kinase-related
At3g12090	senescence-associated family protein
At2g03840	senescence-associated family protein
At5g12060	self-incompatibility protein-related
At3g26880	self-incompatibility protein-related
At2g06090	self-incompatibility protein-related
At2g31530	secY family protein
At2g45070	Sec61 Beta Subunit
At3g46450	SEC14 cytosolic factor family protein / phosphoglyceride transfer family protein
At1g14820	SEC14 cytosolic factor family protein / phosphoglyceride transfer family protein
At4g39170	SEC14 cytosolic factor
At2g37650	scarecrow-like transcription factor 9 (SCL9)
At4g08250	scarecrow transcription factor family protein
At3g13840	scarecrow transcription factor family protein
At5g48870	SAD1 encodes a polypeptide similar to multifunctional Sm-like snRNP proteins that are required for mRNA splicing
At3g54380	SAC3/GANP family protein
At3g06290	SAC3/GANP family protein
At4g03230	S-locus lectin protein kinase family protein
At1g68040	S-adenosyl-L-methionine:carboxyl methyltransferase family protein
At1g64530	RWP-RK domain-containing protein
At1g51730	RWD domain-containing protein
At5g61330	rRNA processing protein-related
At4g25230	RPM1 interacting protein 2
At4g09490	RNase H domain-containing protein
At3g01410	RNase H domain-containing protein
At1g47500	RNA-binding protein 47 (RBP47)
At5g54900	RNA-binding protein 45 (RBP45)
At5g06210	RNA-binding protein
At2g37510	RNA-binding protein
At5g32450	RNA recognition motif (RRM)-containing protein
At5g19030	RNA recognition motif (RRM)-containing protein
At5g10800	RNA recognition motif (RRM)-containing protein
At4g20030	RNA recognition motif (RRM)-containing protein
At3g45630	RNA recognition motif (RRM)-containing protein
At3g27700	RNA recognition motif (RRM)-containing protein
At1g17640	RNA recognition motif (RRM)-containing protein
At1g20880	RNA recognition motif (RRM)-containing protein
At1g09230	RNA recognition motif (RRM)-containing protein
At3g21350	RNA polymerase transcriptional regulation mediator-related
At2g15400	RNA polymerase subunit protein
At3g52090	RNA polymerase II 13
At5g13010	RNA helicase
At4g18465	RNA helicase
At2g35340	RNA helicase
At5g02530	RNA and export factor-binding protein
At5g10420	ripening-responsive protein
At2g17450	RING-H2 finger protein RHA3a mRNA
At1g06380	ribosomal protein-related
At5g56940	ribosomal protein S16 family protein
At1g15810	ribosomal protein S15 family protein
At5g55140	ribosomal protein L30 family protein
At1g24240	ribosomal protein L19 family protein
At5g09770	ribosomal protein L17 family protein
At5g64670	ribosomal protein L15 family protein
At1g70190	ribosomal protein L12 family protein
At2g42710	ribosomal protein L1 family protein
At2g42910	ribose-phosphate pyrophosphokinase 4 / phosphoribosyl diphosphate synthetase 4 (PRS4)
At4g21150	ribophorin II (RPN2) family protein
At2g01720	ribophorin I family protein
At3g23580	ribonucleotide reductase small subunit
At3g20420	ribonuclease III family protein
At5g02250	ribonuclease II family protein
At4g30310	ribitol kinase
At1g25290	rhomboid family protein
At1g12750	rhomboid family protein
At2g29050	rhomboid family protein
At2g40760	rhodanese-like domain-containing protein
At3g07880	Rho GDP-dissociation inhibitor family protein
At5g16510	reversibly glycosylated polypeptide
At5g41600	reticulon family protein (RTNLB4)
At1g64090	reticulon family protein (RTNLB3)
At4g11220	reticulon family protein (RTNLB2)
At2g15280	reticulon family protein (RTNLB10)
At4g23630	reticulon family protein (RTNLB1)
At2g18240	RER1 protein
At3g18990	Required for vernalization
At3g13870	required for regulated cell expansion and normal root hair development
At1g14610	Required for proper proliferation of basal cells
At5g19490	repressor protein-related
At2g06510	replication protein
At1g77470	replication factor C 36 kDA
At5g66160	ReMembR-H2 protein JR700 mRNA
At4g02260	RelA/SpoT protein
At5g16040	regulator of chromosome condensation (RCC1) family protein
At1g19880	regulator of chromosome condensation (RCC1) family protein
At1g27060	regulator of chromosome condensation (RCC1) family protein
At3g54220	Regulates the radial organization of the root
At1g19090	receptor-like serine/threonine kinase (RKF2)
At3g60720	receptor-like protein kinase-related
At1g65380	Receptor-like protein containing leucine-rich repeats
At1g43890	ras-related small GTPase
At1g06400	Ras-related GTP-binding protein (ARA-2)
At1g01200	Ras-related GTP-binding protein
At4g19640	Ras-related GTP-binding protein
At4g09720	Ras-related GTP-binding protein
At2g33870	Ras-related GTP-binding protein
At5g59840	Ras-related GTP-binding family protein
At1g06060	RanBPM-related
At2g30060	Ran-binding protein 1b (RanBP1b)
At1g07140	Ran-binding protein (siRanBP) mRNA
At1g72090	radical SAM domain-containing protein / TRAM domain-containing protein
At5g63840	radial swelling mutant shown to be specifically impaired in cellulose production
At2g44690	Rac-like GTP-binding protein (ARAC9)
At5g45970	Rac-like GTP-binding protein (ARAC2)
At5g62880	Rac-like GTP-binding protein (ARAC10)
At4g35950	rac-like GTP binding protein Arac6
At1g04830	RabGAP/TBC domain-containing protein
At2g39280	RabGAP/TBC domain-containing protein
At2g20440	RabGAP/TBC domain-containing protein
At2g29020	Rab5-interacting family protein
At2g01350	quinolinate phosphoribosyl transferase family protein
At3g25140	Quasimodo1
At2g46580	pyridoxine 5'-phosphate oxidase-related
At2g48160	PWWP domain-containing protein
At3g51830	putative transmembrane protein G5p (AtG5) mRNA
At3g51790	putative transmembrane protein G1p (AtG1) mRNA
At1g16590	putative translesion synthesis polymerase zeta subunit
At3g55730	putative transcription factor MYB109 (MYB109) mRNA
At3g47600	putative transcription factor (MYB94) mRNA
At5g10280	putative transcription factor (MYB92) mRNA
At5g57620	putative transcription factor (MYB36) mRNA
At2g39880	putative transcription factor (MYB25) mRNA
At5g22830	putative Mg(2+) transport protein
At4g16120	putative membrane-anchored cell wall protein
At5g01190	putative laccase
At1g79650	putative DNA repair protein RAD23
At3g22780	putative DNA binding protein (tso1) mRNA
At1g13070	putative cytochrome P450
At3g44250	putative cytochrome P450
At3g26150	putative cytochrome P450
At3g14640	putative cytochrome P450
At3g14630	putative cytochrome P450
At4g20240	putative cytochrome P450
At4g26140	putative beta-galactosidase
At2g03450	purple acid phosphatase (PAP9)
At2g32770	purple acid phosphatase (PAP13)
At1g22240	pumilio/Puf RNA-binding domain-containing protein
At3g07030	pseudogene
At4g03760	pseudogene
At5g14220	protoporphyrinogen oxidase
At1g72120	proton-dependent oligopeptide transport (POT) family protein
At1g69860	proton-dependent oligopeptide transport (POT) family protein
At1g22540	proton-dependent oligopeptide transport (POT) family protein
At4g31040	proton extrusion protein-related
At3g07100	protein transport protein Sec24
At3g17250	protein phosphatase 2C-related / PP2C-related
At1g47380	protein phosphatase 2C-related / PP2C-related
At1g09160	protein phosphatase 2C-related / PP2C-related
At1g16220	protein phosphatase 2C family protein / PP2C family protein
At1g03590	protein phosphatase 2C family protein / PP2C family protein
At5g24940	protein phosphatase 2C
At3g51370	protein phosphatase 2C
At1g17550	Protein Phosphatase 2C
At2g33700	protein phosphatase 2C
At5g05510	protein kinase-related
At4g15650	protein kinase-related
At3g44850	protein kinase-related
At1g50990	protein kinase-related
At4g29380	protein kinase family protein / WD-40 repeat family protein
At1g52310	protein kinase family protein / C-type lectin domain-containing protein
At5g58520	protein kinase family protein
At5g56790	protein kinase family protein
At5g50860	protein kinase family protein
At1g67890	protein kinase family protein
At5g39420	protein kinase family protein
At3g59410	protein kinase family protein
At3g58690	protein kinase family protein
At3g58640	protein kinase family protein
At3g44200	protein kinase family protein
At3g04690	protein kinase family protein
At3g01840	protein kinase family protein
At1g73660	protein kinase family protein
At1g73460	protein kinase family protein
At1g69910	protein kinase family protein
At1g64630	protein kinase family protein
At1g57700	protein kinase family protein
At1g49180	protein kinase family protein
At1g33770	protein kinase family protein
At1g16760	protein kinase family protein
At1g13350	protein kinase family protein
At1g10620	protein kinase family protein
At1g09600	protein kinase family protein
At5g58950	protein kinase family protein
At5g26150	protein kinase family protein
At4g32000	protein kinase family protein
At4g22940	protein kinase family protein
At4g21230	protein kinase family protein
At4g10010	protein kinase family protein
At2g40120	protein kinase family protein
At3g53930	protein kinase family protein
At3g46920	protein kinase family protein
At2g28590	protein kinase family protein
At2g24370	protein kinase family protein
At2g20300	protein kinase family protein
At2g17170	protein kinase family protein
At1g79570	protein kinase family protein
At1g78940	protein kinase family protein
At1g70430	protein kinase family protein
At1g54510	protein kinase family protein
At1g49270	protein kinase family protein
At1g30570	protein kinase family protein
At1g23700	protein kinase family protein
At1g23540	protein kinase family protein
At5g59700	protein kinase
At5g56460	protein kinase
At5g50180	protein kinase
At5g40030	protein kinase
At5g35960	protein kinase
At5g15080	protein kinase
At3g46290	protein kinase
At3g15220	protein kinase
At3g12690	protein kinase
At1g52540	protein kinase
At5g55910	protein kinase
At5g47750	protein kinase
At4g19110	protein kinase
At2g26290	protein kinase
At2g19400	protein kinase
At1g03920	protein kinase
At5g35330	Protein containing methyl-CpG-binding domain
At3g46580	Protein containing a putative methyl-CpG-binding domain
At3g20020	protein arginine N-methyltransferase family protein
At3g06930	protein arginine N-methyltransferase family protein
At5g38650	proteasome maturation factor UMP1 family protein
At1g67250	proteasome maturation factor UMP1 family protein
At3g02200	proteasome family protein
At4g09560	protease-associated zinc finger (C3HC4-type RING finger) family protein
At5g38180	protease inhibitor/seed storage/lipid transfer protein (LTP) family protein
At4g08530	protease inhibitor/seed storage/lipid transfer protein (LTP) family protein
At2g15325	protease inhibitor/seed storage/lipid transfer protein (LTP) family protein
At1g73780	protease inhibitor/seed storage/lipid transfer protein (LTP) family protein
At4g12530	protease inhibitor/seed storage/lipid transfer protein (LTP) family protein
At5g23720	PROPYZAMIDE-HYPERSENSITIVE 1
At5g24260	prolyl oligopeptidase family protein
At5g14540	proline-rich family protein
At3g22070	proline-rich family protein
At3g09000	proline-rich family protein
At3g02670	proline-rich family protein
At2g40820	proline-rich family protein
At1g31250	proline-rich family protein
At1g12810	proline-rich family protein
At5g59170	proline-rich family protein
At1g15730	PRLI-interacting factor L
At5g58720	PRLI-interacting factor
At1g08700	presenilin family protein
At1g55190	prenylated rab acceptor (PRA1) family protein
At1g08770	prenylated rab acceptor (PRA1) family protein
At1g08780	prefoldin
At4g02430	pre-mRNA splicing factor
At1g61780	postsynaptic protein-related
At1g69740	porphobilinogen synthase
At5g57490	porin
At2g47110	polyubiquitin gene
At2g43880	polygalacturonase
At1g23460	polygalacturonase
At3g16380	polyadenylate-binding protein
At5g54855	pollen Ole e 1 allergen and extensin family protein
At1g78040	pollen Ole e 1 allergen and extensin family protein
At1g61040	plus-3 domain-containing protein
At2g26770	plectin-related
At5g12150	pleckstrin homology (PH) domain-containing protein / RhoGAP domain-containing protein
At5g45560	pleckstrin homology (PH) domain-containing protein / lipid-binding START domain-containing protein
At5g57920	plastocyanin-like domain-containing protein
At4g30590	plastocyanin-like domain-containing protein
At2g23990	plastocyanin-like domain-containing protein
At1g79800	plastocyanin-like domain-containing protein
At1g17800	plastocyanin-like domain-containing protein
At4g32490	plastocyanin-like domain-containing protein
At2g35490	plastid-lipid associated protein PAP
At3g06790	plastid developmental protein DAG
At1g32580	plastid developmental protein DAG
At4g15850	plant DEAD box-like RNA helicase
At4g27110	phytochelatin synthetase-related
At2g01490	phytanoyl-CoA dioxygenase (PhyH) family protein
At4g14150	phragmoplast-associated kinesin-related protein 1 (PAKRP1)
At2g13840	PHP domain-containing protein
At5g67440	phototropic-responsive NPH3 family protein
At5g17580	phototropic-responsive NPH3 family protein
At2g30790	photosystem II oxygen-evolving complex 23
At1g73980	phosphoribulokinase/uridine kinase family protein
At1g03030	phosphoribulokinase/uridine kinase family protein
At1g31220	phosphoribosylglycinamide formyltransferase
At4g30580	phospholipid/glycerol acyltransferase family protein
At3g05510	phospholipid/glycerol acyltransferase family protein
At1g78690	phospholipid/glycerol acyltransferase family protein
At4g22300	phospholipase/carboxylesterase family protein
At3g16785	Phospholipase D p1 (AtPLDp1) (Phospholipase D1 PHOX and PX containing domain)
At5g20840	phosphoinositide phosphatase family protein
At3g07960	phosphatidylinositol-4-phosphate 5-kinase family protein
At1g71010	phosphatidylinositol-4-phosphate 5-kinase family protein
At4g33240	phosphatidylinositol-4-phosphate 5-kinase family protein
At1g68000	phosphatidylinositol synthase 1
At1g60490	phosphatidylinositol 3-kinase (AtVps34) mRNA
At1g15110	phosphatidyl serine synthase family protein
At5g03080	phosphatidic acid phosphatase-related / PAP2-related
At5g58560	phosphatidate cytidylyltransferase family protein
At2g45150	phosphatidate cytidylyltransferase family protein
At2g25520	phosphate translocator-related
At1g06470	phosphate translocator-related
At3g50110	phosphatase-related
At3g53680	PHD finger transcription factor
At3g14980	PHD finger transcription factor
At4g23860	PHD finger protein-related
At3g02890	PHD finger protein-related
At5g36670	PHD finger family protein
At5g20510	PHD finger family protein
At5g16680	PHD finger family protein
At3g42790	PHD finger family protein
At1g77800	PHD finger family protein
At1g43770	PHD finger family protein
At3g52100	PHD finger family protein
At2g02470	PHD finger family protein
At1g77250	PHD finger family protein
At3g24570	peroxisomal membrane 22 kDa family protein
At1g65980	peroxiredoxin TPx1 mRNA
At4g32320	peroxidase family protein
At4g33870	peroxidase
At4g31760	peroxidase
At2g24800	peroxidase
At1g24110	peroxidase
At2g26510	permease
At1g26550	peptidyl-prolyl cis-trans isomerase PPIC-type family protein
At1g26940	peptidyl-prolyl cis-trans isomerase cyclophilin-type family protein
At4g32420	peptidyl-prolyl cis-trans isomerase cyclophilin-type family protein
At2g47320	peptidyl-prolyl cis-trans isomerase cyclophilin-type family protein
At2g36130	peptidyl-prolyl cis-trans isomerase
At5g46390	peptidase S41 family protein
At5g35210	peptidase M50 family protein / sterol-regulatory element binding protein (SREBP) site 2 protease family protein
At5g51740	peptidase M48 family protein
At1g67690	peptidase M3 family protein / thimet oligopeptidase family protein
At4g17830	peptidase M20/M25/M40 family protein
At1g63770	peptidase M1 family protein
At3g61540	peptidase family protein
At5g50280	pentatricopeptide (PPR) repeat-containing protein
At5g48910	pentatricopeptide (PPR) repeat-containing protein
At5g47360	pentatricopeptide (PPR) repeat-containing protein
At5g43790	pentatricopeptide (PPR) repeat-containing protein
At5g39710	pentatricopeptide (PPR) repeat-containing protein
At5g27460	pentatricopeptide (PPR) repeat-containing protein
At4g01990	pentatricopeptide (PPR) repeat-containing protein
At3g53170	pentatricopeptide (PPR) repeat-containing protein
At3g49710	pentatricopeptide (PPR) repeat-containing protein
At3g48250	pentatricopeptide (PPR) repeat-containing protein
At3g29290	pentatricopeptide (PPR) repeat-containing protein
At3g24000	pentatricopeptide (PPR) repeat-containing protein
At3g16010	pentatricopeptide (PPR) repeat-containing protein
At3g13150	pentatricopeptide (PPR) repeat-containing protein
At3g12770	pentatricopeptide (PPR) repeat-containing protein
At2g27800	pentatricopeptide (PPR) repeat-containing protein
At2g15820	pentatricopeptide (PPR) repeat-containing protein
At1g77170	pentatricopeptide (PPR) repeat-containing protein
At1g73710	pentatricopeptide (PPR) repeat-containing protein
At1g71460	pentatricopeptide (PPR) repeat-containing protein
At1g64580	pentatricopeptide (PPR) repeat-containing protein
At1g63130	pentatricopeptide (PPR) repeat-containing protein
At1g26460	pentatricopeptide (PPR) repeat-containing protein
At1g22960	pentatricopeptide (PPR) repeat-containing protein
At1g18485	pentatricopeptide (PPR) repeat-containing protein
At1g11290	pentatricopeptide (PPR) repeat-containing protein
At1g10910	pentatricopeptide (PPR) repeat-containing protein
At1g03560	pentatricopeptide (PPR) repeat-containing protein
At2g15690	pentatricopeptide (PPR) repeat-containing protein
At1g59720	pentatricopeptide (PPR) repeat-containing protein
At1g78500	pentacyclic triterpene synthase
At1g56620	pectinesterase inhibitor domain-containing protein
At5g51490	pectinesterase family protein
At5g20860	pectinesterase family protein
At4g02300	pectinesterase family protein
At2g36710	pectinesterase family protein
At2g46930	pectinacetylesterase
At1g11590	pectin methylesterase
At4g03930	pectin methylesterase
At3g24230	pectate lyase family protein
At1g77700	pathogenesis-related thaumatin family protein
At2g24810	pathogenesis-related thaumatin family protein
At3g57140	patatin-related
At1g33270	patatin-related
At5g48840	pantoate-beta-alanine ligase
At1g23810	paired amphipathic helix repeat-containing protein
At1g70060	paired amphipathic helix repeat-containing protein
At1g24190	paired amphipathic helix repeat-containing protein
At1g13170	oxysterol-binding family protein
At4g17370	oxidoreductase family protein
At2g45630	oxidoreductase family protein
At1g72190	oxidoreductase family protein
At4g09670	oxidoreductase family protein
At1g34200	oxidoreductase family protein
At5g53100	oxidoreductase
At5g18900	oxidoreductase
At3g45770	oxidoreductase
At3g18210	oxidoreductase
At1g28030	oxidoreductase
At1g20270	oxidoreductase
At4g35820	oxidoreductase
At4g10490	oxidoreductase
At1g11780	oxidoreductase
At2g46470	OXA1 protein
At5g58360	ovate family protein
At1g61790	OST3/OST6 family protein
At1g75330	ornithine carbamoyltransferase
At5g42000	ORMDL family protein
At1g01230	ORMDL family protein
At5g16690	Origin Recognition Complex subunit 3
At2g37270	One of two genes encoding the ribosomal protein S5
At2g42680	One of three genes in A
At1g02560	One of several nuclear-encoded ClpPs (caseinolytic protease)
At5g19690	oligosaccharyl transferase STT3
At3g18230	octicosapeptide/Phox/Bem1p (PB1) domain-containing protein
At5g37170	O-methyltransferase family 2 protein
At1g51990	O-methyltransferase family 2 protein
At5g46340	O-acetyltransferase-related
At2g43240	nucleotide-sugar transporter family protein
At2g02970	nucleoside phosphatase family protein / GDA1/CD39 family protein
At4g09320	nucleoside diphosphate kinase type 1 (NDPK1) gene
At5g05640	nucleoprotein-related
At2g41620	nucleoporin interacting component family protein
At5g43960	nuclear transport factor 2 (NTF2) family protein / RNA recognition motif (RRM)-containing protein
At1g27970	nuclear transport factor 2 (NTF2)
At1g27310	nuclear transport factor 2 (NTF2)
At5g58740	nuclear movement family protein
At1g13220	nuclear matrix constituent protein-related
At5g47320	Nuclear encoded mitochondrial ribosome subunit
At3g02710	nuclear associated protein-related / NAP-related
At3g24560	novel gene involved in embryogenesis
At2g03820	nonsense-mediated mRNA decay NMD3 family protein
At3g57060	non-SMC condensin subunit
At1g06560	NOL1/NOP2/sun family protein
At4g40000	NOL1/NOP2/sun family protein
At1g31470	nodulin-related
At1g66770	nodulin MtN3 family protein
At1g25270	nodulin MtN21 family protein
At3g50620	nodulation protein-related
At5g41090	no apical meristem (NAM) family protein
At4g29230	no apical meristem (NAM) family protein
At1g33060	no apical meristem (NAM) family protein
At1g25580	no apical meristem (NAM) family protein
At3g29760	NLI interacting factor (NIF) family protein
At1g02020	nitroreductase family protein
At5g67220	nitrogen regulation family protein
At3g49640	nitrogen regulation family protein
At4g08790	nitrilase
At1g23890	NHL repeat-containing protein
At1g23880	NHL repeat-containing protein
At5g64690	neurofilament triplet H protein-related
At4g18470	negative regulator of systemic acquired resistance
At1g61720	Negative regulator of flavonoid biosynthesis
At3g02700	NC domain-containing protein
At3g62790	NADH-ubiquinone oxidoreductase-related
At3g03070	NADH-ubiquinone oxidoreductase-related
At1g49140	NADH-ubiquinone oxidoreductase-related
At2g47690	NADH-ubiquinone oxidoreductase-related
At1g79010	NADH-ubiquinone oxidoreductase 23 kDa subunit
At2g34850	NAD-dependent epimerase/dehydratase family protein
At5g04410	NAC2 (NAC2) mRNA
At1g56010	NAC1 (NAC1) mRNA
At5g15810	N2
At5g53310	myosin heavy chain-related
At5g41780	myosin heavy chain-related
At4g03620	myosin heavy chain-related
At3g53350	myosin heavy chain-related
At2g34730	myosin heavy chain-related
At3g13540	myb-like gene that may act as a negative regulator of trichome branching and play a role in the correct formation of the seed coat and possibly the formation the underlying endosperm layers
At5g16770	myb family transcription factor (MYB9)
At1g16490	myb family transcription factor (MYB58)
At3g01530	myb family transcription factor (MYB57)
At5g12870	myb family transcription factor (MYB46)
At2g31180	myb family transcription factor (MYB14)
At5g42630	myb family transcription factor (KAN4)
At3g12720	myb family transcription factor
At3g10590	myb family transcription factor
At3g46200	MutT/nudix family protein
At1g79690	MutT/nudix family protein
At5g50315	Mutator-like transposase family
At5g16505	Mutator-like transposase family
At3g04605	Mutator-like transposase family
At4g08220	Mutator-like transposase family
At1g64440	Mutants in RHD1 have abnormally shaped root hairs with a bulbous region at the base
At5g67590	Mutant leaves have a reduced capacity for cold acclimation
At3g02180	mutant has Twisted leaves and petals
At2g39290	mutant has Pale green plants
At2g30410	mutant has embryo defect
At2g44810	Mutant has defects in anther dehiscence
At5g62810	mutant has a defect in the intracellular transport of thiolase from the cytosol to glyoxysomes (formerly known as ped2)
At3g59280	mutant exhibited resistance to growth on media containing thaxtomin due to a difference in the rate of uptake of the toxin
At5g25760	mutant displays sucrose-dependent seedling development and reduced lateral root production
At4g28090	multi-copper oxidase type I family protein
At4g27680	MSP1 protein
At5g58970	mRNA for uncoupling protein
At4g39220	mRNA for AtRer1A
At3g18040	mRNA for ATMPK9
At3g09100	mRNA capping enzyme family protein
At4g37280	MRG family protein
At1g34580	monosaccharide transporter
At5g11300	mitotic-like cyclin
At2g30920	mitochondrial-localized methyltransferase involved in ubiquinone biosynthesis
At4g14605	mitochondrial transcription termination factor-related / mTERF-related
At2g03050	mitochondrial transcription termination factor-related / mTERF-related
At2g30160	mitochondrial substrate carrier family protein
At1g34065	mitochondrial substrate carrier family protein
At1g14140	mitochondrial substrate carrier family protein
At3g02090	mitochondrial processing peptidase beta subunit
At1g51980	mitochondrial processing peptidase alpha subunit
At3g16480	mitochondrial processing peptidase alpha subunit
At5g11690	mitochondrial inner membrane translocase
At3g25120	mitochondrial import inner membrane translocase subunit Tim17/Tim22/Tim23 family protein
At3g04800	mitochondrial import inner membrane translocase subunit Tim17/Tim22/Tim23 family protein
At4g32610	mitochondrial glycoprotein family protein / MAM33 family protein
At4g39920	Microtubule-folding cofactor
At3g60840	microtubule associated protein (MAP65/ASE1) family protein
At1g27920	microtubule associated protein (MAP65/ASE1) family protein
At5g50110	methyltransferase-related
At4g09980	methyltransferase MT-A70 family protein
At5g64150	methylase family protein
At4g21860	methionine sulfoxide reductase domain-containing protein / SeIR domain-containing protein
At4g04800	methionine sulfoxide reductase domain-containing protein / SeIR domain-containing protein
At3g13800	metallo-beta-lactamase family protein
At5g40270	metal-dependent phosphohydrolase HD domain-containing protein
At4g04670	Met-10+ like family protein / kelch repeat-containing protein
At3g56120	Met-10+ like family protein
At2g19340	membrane protein
At5g55320	membrane bound O-acyl transferase (MBOAT) family protein / wax synthase-related
At1g57600	membrane bound O-acyl transferase (MBOAT) family protein
At5g58060	member of YKT6 Gene Family
At2g46130	member of WRKY Transcription Factor
At1g64000	member of WRKY Transcription Factor
At2g34830	member of WRKY Transcription Factor
At2g04880	member of WRKY Transcription Factor
At1g24764	Member of the MAP70 protein family
At5g55630	member of the family of two pore domain K+ channels
At5g22220	Member of the E2F transcription factors
At3g01330	Member of the E2F transcription factors
At1g47870	Member of the E2F transcription factors
At3g05710	member of SYP4 Gene Family
At4g02195	member of SYP4 Gene Family
At1g11250	member of SYP12 Gene Family
At2g18260	member of SYP11 Gene Family
At3g54300	member of Synaptobrevin -like protein family
At1g04760	member of Synaptobrevin -like protein family
At5g55470	member of Sodium proton exchanger family
At3g47460	member of SMC subfamily
At4g00630	member of Putative potassium transporter family
At5g11800	member of Putative potassium proton antiporter family
At2g19600	member of Putative potassium proton antiporter family
At1g08150	member of Putative Na+/H+ antiporter family
At5g41610	member of Putative Na+/H+ antiporter family
At5g01690	member of Putative Na+/H+ antiporter family
At3g44930	member of Putative Na+/H+ antiporter family
At1g14660	member of Putative Na+/H+ antiporter family
At1g06970	member of Putative Na+/H+ antiporter family
At2g28180	member of Putative Na+/H+ antiporter family
At3g51480	member of Putative ligand-gated ion channel subunit family
At4g18790	member of Nramp2 family
At1g65410	member of NAP subfamily
At4g33460	member of NAP subfamily
At1g04120	member of MRP subfamily
At5g19010	member of MAP Kinase
At4g01840	member of KCO5 protein family
At4g32880	member of homeodomain-leucine zipper family
At4g18130	member of Histidine Kinase
At1g74420	member of Glycosyltransferase Family- 37
At1g60660	member of Cytochromes b5
At5g06900	member of CYP93D
At5g10610	member of CYP81K
At4g37360	member of CYP81D
At3g52970	member of CYP76G
At5g24900	member of CYP714A
At2g46960	member of CYP709B
At3g20960	member of CYP705A
At1g50520	member of CYP705A
At5g14870	member of Cyclic nucleotide gated channel family
At2g23980	member of Cyclic nucleotide gated channel family
At5g19360	member of Calcium Dependent Protein Kinase
At5g12180	member of Calcium Dependent Protein Kinase
At2g41860	member of Calcium Dependent Protein Kinase
At2g45110	member of BETA-EXPANSINS
At5g61730	member of ATH subfamily
At2g40090	member of ATH subfamily
At5g49890	member of Anion channel protein family
At5g26240	member of Anion channel protein family
At3g03220	member of Alpha-Expansin Gene Family
At1g26600	Member of a large family of putative ligands homologous to the Clavata3 gene
At1g44750	Member of a family of proteins related to PUP1
At4g11510	Member of a diversely expressed predicted peptide family showing sequence similarity to tobacco Rapid Alkalinization Factor (RALF)
At1g58200	mechanosensitive ion channel domain-containing protein / MS ion channel domain-containing protein
At5g06480	MD-2-related lipid recognition domain-containing protein / ML domain-containing protein
At5g19700	MATE efflux protein-related
At1g73700	MATE efflux family protein
At1g33090	MATE efflux family protein
At1g15150	MATE efflux family protein
At2g38330	MATE efflux family protein
At3g21160	mannosyl-oligosaccharide 1
At2g20780	mannitol transporter
At3g56700	male sterility protein
At1g04410	malate dehydrogenase
At1g52180	major intrinsic family protein / MIP family protein
At1g08520	magnesium-chelatase subunit chlD
At5g64560	magnesium transporter CorA-like family protein (MRS2-2)
At3g58970	magnesium transporter CorA-like family protein
At5g66550	Maf family protein
At4g22950	MADS-box protein (AGL19)
At4g11880	MADS-box protein (AGL14)
At1g71692	MADS-box protein (AGL12)
At2g03060	MADS-box family protein
At5g01650	macrophage migration inhibitory factor family protein / MIF family protein
At4g30680	MA3 domain-containing protein
At3g11710	lysyl-tRNA synthetase
At4g20380	LSD1 monitors a superoxide-dependent signal and negatively regulates a plant cell death pathway
At1g02170	LSD One Like 3
At1g09960	low affinity (10mM) sucrose transporter in sieve elements (phloem)
At5g09670	loricrin-related
At4g23850	long-chain-fatty-acid--CoA ligase / long-chain acyl-CoA synthetase
At1g65620	LOB domain protein 6 / lateral organ boundaries domain protein 6 (LBD6) / asymmetric leaves2 (AS2)
At1g68510	LOB domain protein 42 / lateral organ boundaries domain protein 42 (LBD42)
At4g00220	LOB domain protein 30 / lateral organ boundaries domain protein 30 (LBD30)
At2g40470	LOB domain protein 15 / lateral organ boundaries domain protein 15 (LBD15)
At2g30340	LOB domain protein 13 / lateral organ boundaries domain protein 13 (LBD13)
At2g30130	LOB domain protein 12 / lateral organ boundaries domain protein 12 (LBD12)
At5g01460	LMBR1 integral membrane family protein
At4g13550	lipase class 3 family protein
At4g10955	lipase class 3 family protein
At2g42450	lipase class 3 family protein
At1g06800	lipase class 3 family protein
At1g28590	lipase
At2g20860	LIP1 mRNA for Lipoic acid synthase
At4g32551	LEUNIG regulates floral organ identity
At5g63930	leucine-rich repeat transmembrane protein kinase
At5g51350	leucine-rich repeat transmembrane protein kinase
At5g48940	leucine-rich repeat transmembrane protein kinase
At5g20690	leucine-rich repeat transmembrane protein kinase
At5g10020	leucine-rich repeat transmembrane protein kinase
At5g01950	leucine-rich repeat transmembrane protein kinase
At3g42880	leucine-rich repeat transmembrane protein kinase
At3g08680	leucine-rich repeat transmembrane protein kinase
At1g79620	leucine-rich repeat transmembrane protein kinase
At1g72460	leucine-rich repeat transmembrane protein kinase
At1g63430	leucine-rich repeat transmembrane protein kinase
At1g50610	leucine-rich repeat transmembrane protein kinase
At1g14390	leucine-rich repeat transmembrane protein kinase
At5g35390	leucine-rich repeat transmembrane protein kinase
At4g20140	leucine-rich repeat transmembrane protein kinase
At2g33170	leucine-rich repeat transmembrane protein kinase
At2g24230	leucine-rich repeat transmembrane protein kinase
At2g23300	leucine-rich repeat transmembrane protein kinase
At1g07560	leucine-rich repeat protein kinase
At2g28970	leucine-rich repeat protein kinase
At2g14510	leucine-rich repeat protein kinase
At5g21090	leucine-rich repeat protein
At5g48740	leucine-rich repeat family protein / protein kinase family protein
At2g23950	leucine-rich repeat family protein / protein kinase family protein
At5g06940	leucine-rich repeat family protein
At3g25670	leucine-rich repeat family protein
At3g17920	leucine-rich repeat family protein
At3g11330	leucine-rich repeat family protein
At1g28340	leucine-rich repeat family protein
At1g13910	leucine-rich repeat family protein
At5g65830	leucine-rich repeat family protein
At4g03010	leucine-rich repeat family protein
At2g42290	leucine-rich repeat family protein
At1g67510	leucine-rich repeat family protein
At1g60630	leucine-rich repeat family protein
At1g03440	leucine-rich repeat family protein
At1g04340	lesion inducing protein-related
At5g46150	LEM3 (ligand-effect modulator 3) family protein / CDC50 family protein
At5g03140	lectin protein kinase family protein
At3g45430	lectin protein kinase family protein
At1g04010	lecithin:cholesterol acyltransferase family protein / LACT family protein
At1g79320	latex abundant protein
At5g12220	las1-like family protein
At1g52920	lanthionine synthetase C-like family protein
At1g64185	lactoylglutathione lyase family protein / glyoxalase I family protein
At4g35000	L-ascorbate peroxidase 3 (APX3)
At3g24810	kip-related protein 5 (KRP5) / cyclin-dependent kinase inhibitor 5 (ICK5)
At4g39050	kinesin-related protein (MKRP2)
At1g21730	kinesin-related protein (MKRP1)
At5g27950	kinesin motor protein-related
At3g44730	kinesin motor protein-related
At2g47500	kinesin motor protein-related
At5g42490	kinesin motor family protein
At3g63480	kinesin heavy chain
At3g27260	Kinase like protein with similarity to yeast BDF1 and human RING3 protein
At4g02710	kinase interacting family protein
At1g09660	KH domain-containing quaking protein
At3g08620	KH domain-containing protein
At1g51580	KH domain-containing protein
At2g38610	KH domain-containing protein
At3g58610	ketol-acid reductoisomerase
At1g51540	kelch repeat-containing protein
At1g74510	kelch repeat-containing F-box family protein
At1g30090	kelch repeat-containing F-box family protein
At1g22040	kelch repeat-containing F-box family protein
At4g39550	kelch repeat-containing F-box family protein
At4g25710	kelch repeat-containing F-box family protein
At4g03030	kelch repeat-containing F-box family protein
At2g29770	kelch repeat-containing F-box family protein
At3g54130	josephin family protein
At1g68480	JAGGED gene is necessary for proper lateral organ shape and is sufficient to induce the proliferation of lateral organ tissue
At5g38550	jacalin lectin family protein
At1g58160	jacalin lectin family protein
At4g10320	isoleucyl-tRNA synthetase
At5g65080	Is upregulated during vernalization and regulates flowering time
At2g07050	Involved in the biosynthesis of brassinosteroids
At5g11530	Involved in regulating reproductive development
At2g36530	Involved in light-dependent cold tolerance and encodes an enolase
At5g48100	Involved in flavonoid biosynthesis
At3g55000	involved in cortical microtubule organization
At5g38610	invertase/pectin methylesterase inhibitor family protein
At3g17230	invertase/pectin methylesterase inhibitor family protein
At1g64180	intracellular protein transport protein USO1-related
At3g52760	integral membrane Yip1 family protein
At2g18840	integral membrane Yip1 family protein
At3g55390	integral membrane family protein
At3g25220	immunophilin (FKBP15-1) mRNA
At5g40190	Identified in a screen for calmodulin-binding proteins obtained from an auxin treated cDNA library
At2g31510	IBR domain-containing protein / ARIADNE-like protein ARI7 (ARI7)
At5g40860	hypothetical protein
At4g22430	hypothetical protein
At3g19750	hypothetical protein
At3g13370	hypothetical protein
At2g17750	hypothetical protein
At2g17080	hypothetical protein
At1g72580	hypothetical protein
At1g61320	hypothetical protein
At1g50150	hypothetical protein
At1g47470	hypothetical protein
At1g22010	hypothetical protein
At4g33390	hypothetical protein
At2g03600	hypothetical protein
At5g58210	hydroxyproline-rich glycoprotein family protein
At5g52430	hydroxyproline-rich glycoprotein family protein
At4g04980	hydroxyproline-rich glycoprotein family protein
At1g48280	hydroxyproline-rich glycoprotein family protein
At1g11070	hydroxyproline-rich glycoprotein family protein
At2g26800	hydroxymethylglutaryl-CoA lyase
At1g06130	hydroxyacylglutathione hydrolase
At5g09430	hydrolase
At4g33180	hydrolase
At3g54240	hydrolase
At3g48410	hydrolase
At2g23580	hydrolase
At1g11090	hydrolase
At2g39410	hydrolase
At4g10750	HpcH/HpaI aldolase family protein
At2g05170	Homologous to yeast VPS11
At5g44750	Homologous to Y-family DNA polymerases
At5g20990	Homologous to E
At5g47120	homolog of mammalian Bax inhibitor 1
At3g63250	homocysteine S-methyltransferase 2 (HMT-2)
At2g01430	homeobox-leucine zipper protein 17 (HB-17) / HD-ZIP transcription factor 17
At4g35550	homeobox-leucine zipper protein (HB-2) / HD-ZIP protein
At5g06710	Homeobox-leucine zipper protein
At5g46880	homeobox-leucine zipper family protein / lipid-binding START domain-containing protein
At4g17710	homeobox-leucine zipper family protein / lipid-binding START domain-containing protein
At5g07260	homeobox protein-related
At1g07820	histone H4
At5g02560	histone H2A
At1g52740	histone H2A
At3g12980	histone acetyltransferase 5 (HAC5)
At5g64610	histone acetyltransferase
At2g16800	high-affinity nickel-transport family protein
At5g23405	high mobility group (HMG1/2) family protein
At3g10010	HhH-GPD base excision DNA repair family protein
At5g16150	hexose transporter
At5g47620	heterogeneous nuclear ribonucleoprotein
At5g03905	hesB-like domain-containing protein
At1g08970	heme activated protein (HAP5c) mRNA
At1g03750	helicase
At3g06130	heavy-metal-associated domain-containing protein
At4g24280	heat shock protein 70
At1g69950	hAT-like transposase family (hobo/Ac/Tam3)
At5g22870	harpin-induced protein-related / HIN1-related / harpin-responsive protein-related
At5g53850	haloacid dehalogenase-like hydrolase family protein
At5g10460	haloacid dehalogenase-like hydrolase family protein
At3g27870	haloacid dehalogenase-like hydrolase family protein
At3g13900	haloacid dehalogenase-like hydrolase family protein
At3g10970	haloacid dehalogenase-like hydrolase family protein
At1g14310	haloacid dehalogenase-like hydrolase family protein
At1g32750	HAC13 protein (HAC13)
At4g20490	gypsy-like retrotransposon family
At5g05930	guanylyl cyclase-related (GC1)
At5g46070	guanylate-binding family protein
At1g03830	guanylate-binding family protein
At3g53610	GTPase AtRAB8 (atrab8) mRNA
At4g35860	GTP-binding protein ATGB2 mRNA
At3g07270	GTP cyclohydrolase I
At1g06390	GSK3/shaggy-like protein kinase (GSK1) mRNA
At3g52910	Growth regulating factor encoding transcription activator
At3g07140	GPI transamidase component Gpi16 subunit family protein
At1g29880	glycyl-tRNA synthetase / glycine--tRNA ligase
At4g01210	glycosyltransferase family protein 1
At3g29630	glycosyltransferase family protein
At1g50580	glycosyltransferase family protein
At5g39990	glycosyltransferase family 14 protein / core-2/I-branching enzyme family protein
At1g71070	glycosyltransferase family 14 protein / core-2/I-branching enzyme family protein
At4g03340	glycosyltransferase family 14 protein / core-2/I-branching enzyme family protein
At1g02720	glycosyl transferase family 8 protein
At5g67230	glycosyl transferase family 43 protein
At4g36890	glycosyl transferase family 43 protein
At1g73740	glycosyl transferase family 28 protein
At2g13290	glycosyl transferase family 17 protein
At3g49880	glycosyl hydrolase family protein 43
At3g26380	glycosyl hydrolase family protein 27 / alpha-galactosidase family protein / melibiase family protein
At4g09090	glycosyl hydrolase family protein 17
At2g44560	glycosyl hydrolase family 9 protein
At2g44540	glycosyl hydrolase family 9 protein
At4g39010	glycosyl hydrolase family 9 protein
At1g23210	glycosyl hydrolase family 9 protein
At5g14950	glycosyl hydrolase family 38 protein
At5g20940	glycosyl hydrolase family 3 protein
At4g01040	glycosyl hydrolase family 18 protein
At4g17180	glycosyl hydrolase family 17 protein
At2g39640	glycosyl hydrolase family 17 protein
At4g33850	glycosyl hydrolase family 10 protein
At5g54570	glycosyl hydrolase family 1 protein
At1g51490	glycosyl hydrolase family 1 protein
At2g44470	glycosyl hydrolase family 1 protein
At5g41870	glycoside hydrolase family 28 protein / polygalacturonase (pectinase) family protein
At5g17200	glycoside hydrolase family 28 protein / polygalacturonase (pectinase) family protein
At3g57790	glycoside hydrolase family 28 protein / polygalacturonase (pectinase) family protein
At1g56710	glycoside hydrolase family 28 protein / polygalacturonase (pectinase) family protein
At1g19170	glycoside hydrolase family 28 protein / polygalacturonase (pectinase) family protein
At2g33470	glycolipid transfer protein-related
At5g04280	glycine-rich RNA-binding protein
At1g74230	glycine-rich RNA-binding protein
At1g18630	glycine-rich RNA-binding protein
At5g47020	glycine-rich protein
At3g59640	glycine-rich protein
At3g24250	glycine-rich protein
At3g07560	glycine-rich protein
At2g04063	glycine-rich protein
At4g32520	glycine hydroxymethyltransferase
At3g04120	glyceraldehyde-3-phosphate dehydrogenase C subunit (GapC)
At1g13440	glyceraldehyde 3-phosphate dehydrogenase
At5g44000	glutathione S-transferase C-terminal domain-containing protein
At1g30400	glutathione S-conjugate transporting ATPase (AtMRP1) mRNA
At5g13810	glutaredoxin family protein
At1g32760	glutaredoxin family protein
At1g77370	glutaredoxin
At1g14190	glucose-methanol-choline (GMC) oxidoreductase family protein
At1g77610	glucose-6-phosphate/phosphate translocator-related
At1g27680	glucose-1-phosphate adenylyltransferase large subunit 2 (APL2) / ADP-glucose pyrophosphorylase
At2g30810	gibberellin-regulated family protein
At1g10460	germin-like protein (GLP7) mRNA
At5g39130	germin-like protein
At5g38960	germin-like protein
At3g04200	germin-like protein
At3g04190	germin-like protein
At3g04170	germin-like protein
At2g39550	geranylgeranyltransferase beta subunit mRNA
At3g29430	geranylgeranyl pyrophosphate synthase
At2g47170	Gene encoding ADP-ribosylation factor and similar to other ARFs and ARF-like proteins
At1g10630	Gene encoding ADP-ribosylation factor and similar to other ARFs and ARF-like proteins
At3g03120	Gene encoding ADP-ribosylation factor and similar to ADP-ribosylation factor 1
At5g45910	GDSL-motif lipase/hydrolase family protein
At5g03810	GDSL-motif lipase/hydrolase family protein
At4g10950	GDSL-motif lipase/hydrolase family protein
At2g19050	GDSL-motif lipase/hydrolase family protein
At1g54790	GDSL-motif lipase/hydrolase family protein
At5g22810	GDSL-motif lipase
At5g11340	GCN5-related N-acetyltransferase (GNAT) family protein
At1g24040	GCN5-related N-acetyltransferase (GNAT) family protein
At2g39020	GCN5-related N-acetyltransferase (GNAT) family protein
At2g30090	GCN5-related N-acetyltransferase (GNAT) family protein
At1g60070	gamma-adaptin
At1g07080	gamma interferon responsive lysosomal thiol reductase family protein / GILT family protein
At4g21060	galactosyltransferase family protein
At3g06440	galactosyltransferase family protein
At1g53290	galactosyltransferase family protein
At1g78300	G-box binding factor GF14 encoding a 14-3-3 protein
At5g13830	FtsJ-like methyltransferase family protein
At5g12460	fringe-related protein
At4g23490	fringe-related protein
At1g05280	fringe-related protein
At5g58160	formin homology 2 domain-containing protein / FH2 domain-containing protein
At5g07770	formin homology 2 domain-containing protein / FH2 domain-containing protein
At1g27390	Form of TOM20
At4g36920	floral homeotic protein APETALA2 (AP2)
At1g75200	flavodoxin family protein / radical SAM domain-containing protein
At5g11320	flavin-containing monooxygenase family protein / FMO family protein
At1g48910	flavin-containing monooxygenase family protein / FMO family protein
At1g62620	flavin-containing monooxygenase family protein / FMO family protein
At3g18030	flavin mononucleotide flavoprotein involved in salt and osmotic tolerance
At2g04750	fimbrin-like protein
At2g17930	FAT domain-containing protein / phosphatidylinositol 3- and 4-kinase family protein
At5g47770	farnesyl diphosphate synthase precursor (FPS1) mRNA
At1g80010	far-red impaired responsive protein
At3g56840	FAD-dependent oxidoreductase family protein
At2g46760	FAD-binding domain-containing protein
At1g30710	FAD-binding domain-containing protein
At4g36400	FAD linked oxidase family protein
At1g80960	F-box protein-related
At1g70360	F-box protein-related
At1g64290	F-box protein-related
At3g06380	F-box family protein / tubby family protein
At3g53000	F-box family protein / SKP1 interacting partner 3-related
At2g02300	F-box family protein / SKP1 interacting partner 3-related
At1g76920	F-box family protein (FBX3)
At1g51290	F-box family protein (FBX10)
At4g08980	F-box family protein (FBW2)
At3g07550	F-box family protein (FBL12)
At5g39250	F-box family protein
At5g15710	F-box family protein
At5g02910	F-box family protein
At3g61590	F-box family protein
At3g26000	F-box family protein
At3g25750	F-box family protein
At3g20030	F-box family protein
At3g17710	F-box family protein
At3g14710	F-box family protein
At1g67623	F-box family protein
At1g51550	F-box family protein
At1g20940	F-box family protein
At1g13570	F-box family protein
At1g11270	F-box family protein
At1g06110	F-box family protein
At2g29610	F-box family protein
At2g21930	F-box family protein
At2g18780	F-box family protein
At2g17830	F-box family protein
At1g42960	expressed protein localized to the inner membrane of the chloroplast
At5g24980	expressed protein
At5g50940	expressed protein
At5g67130	expressed protein
At5g66800	expressed protein
At5g66090	expressed protein
At5g66000	expressed protein
At5g65250	expressed protein
At5g65120	expressed protein
At5g64980	expressed protein
At5g64680	expressed protein
At5g64090	expressed protein
At5g63690	expressed protein
At5g63480	expressed protein
At5g63150	expressed protein
At5g62900	expressed protein
At5g62575	expressed protein
At5g62090	expressed protein
At5g61710	expressed protein
At5g61360	expressed protein
At5g59960	expressed protein
At5g59410	expressed protein
At5g59360	expressed protein
At5g59020	expressed protein
At5g58190	expressed protein
At5g57770	expressed protein
At5g57400	expressed protein
At5g56780	expressed protein
At5g56520	expressed protein
At5g56020	expressed protein
At5g55540	expressed protein
At5g54850	expressed protein
At5g53650	expressed protein
At5g53030	expressed protein
At5g52550	expressed protein
At5g52500	expressed protein
At5g52180	expressed protein
At5g51510	expressed protein
At5g51180	expressed protein
At5g51130	expressed protein
At5g50420	expressed protein
At5g49820	expressed protein
At5g49710	expressed protein
At5g48590	expressed protein
At5g48270	expressed protein
At5g48120	expressed protein
At5g47680	expressed protein
At5g47580	expressed protein
At5g46500	expressed protein
At5g46300	expressed protein
At5g46140	expressed protein
At5g46115	expressed protein
At5g45850	expressed protein
At5g43880	expressed protein
At5g43390	expressed protein
At5g42955	expressed protein
At5g42690	expressed protein
At5g41810	expressed protein
At5g41620	expressed protein
At5g41560	expressed protein
At5g40640	expressed protein
At5g40550	expressed protein
At5g40470	expressed protein
At5g39970	expressed protein
At5g39940	expressed protein
At5g39870	expressed protein
At5g39570	expressed protein
At5g37730	expressed protein
At5g36770	expressed protein
At5g36720	expressed protein
At5g36210	expressed protein
At5g35300	expressed protein
At5g35180	expressed protein
At5g34885	expressed protein
At5g27740	expressed protein
At5g27230	expressed protein
At5g27010	expressed protein
At5g25640	expressed protein
At5g25470	expressed protein
At5g25340	expressed protein
At5g23550	expressed protein
At5g22970	expressed protein
At5g22790	expressed protein
At5g22680	expressed protein
At5g21050	expressed protein
At5g20640	expressed protein
At5g20590	expressed protein
At5g20130	expressed protein
At5g20120	expressed protein
At5g20090	expressed protein
At5g19870	expressed protein
At5g19630	expressed protein
At5g19570	expressed protein
At5g19540	expressed protein
At5g19070	expressed protein
At5g19050	expressed protein
At5g18410	expressed protein
At5g17830	expressed protein
At5g17620	expressed protein
At5g17210	expressed protein
At5g17190	expressed protein
At5g16810	expressed protein
At5g16660	expressed protein
At5g16550	expressed protein
At5g16520	expressed protein
At5g16380	expressed protein
At5g15890	expressed protein
At5g15725	expressed protein
At5g15460	expressed protein
At5g15000	expressed protein
At5g14790	expressed protein
At5g14600	expressed protein
At5g14105	expressed protein
At5g13950	expressed protein
At5g13560	expressed protein
At5g13260	expressed protein
At5g11960	expressed protein
At5g11220	expressed protein
At5g10780	expressed protein
At5g09310	expressed protein
At5g09270	expressed protein
At5g08550	expressed protein
At5g08010	expressed protein
At5g06280	expressed protein
At5g05950	expressed protein
At5g05030	expressed protein
At5g04460	expressed protein
At5g04440	expressed protein
At5g03270	expressed protein
At5g02720	expressed protein
At5g02520	expressed protein
At5g01970	expressed protein
At5g01620	expressed protein
At5g01470	expressed protein
At5g01010	expressed protein
At4g39870	expressed protein
At4g39610	expressed protein
At4g39450	expressed protein
At4g38490	expressed protein
At4g35980	expressed protein
At4g35905	expressed protein
At4g35725	expressed protein
At4g34340	expressed protein
At4g34320	expressed protein
At4g33480	expressed protein
At4g32750	expressed protein
At4g31880	expressed protein
At4g31410	expressed protein
At4g31270	expressed protein
At4g31030	expressed protein
At4g30790	expressed protein
At4g30770	expressed protein
At4g30200	expressed protein
At4g29735	expressed protein
At4g29660	expressed protein
At4g27510	expressed protein
At4g27390	expressed protein
At4g24370	expressed protein
At4g23950	expressed protein
At4g23930	expressed protein
At4g22400	expressed protein
At4g17310	expressed protein
At4g16400	expressed protein
At4g15050	expressed protein
At4g14970	expressed protein
At4g14950	expressed protein
At4g14810	expressed protein
At4g14380	expressed protein
At4g13630	expressed protein
At4g13520	expressed protein
At4g13450	expressed protein
At4g11780	expressed protein
At4g10090	expressed protein
At4g09470	expressed protein
At4g08330	expressed protein
At4g07515	expressed protein
At4g05370	expressed protein
At4g01650	expressed protein
At4g00790	expressed protein
At3g63090	expressed protein
At3g62920	expressed protein
At3g62050	expressed protein
At3g61920	expressed protein
At3g61770	expressed protein
At3g61670	expressed protein
At3g60810	expressed protein
At3g60660	expressed protein
At3g60590	expressed protein
At3g60480	expressed protein
At3g60200	expressed protein
At3g59490	expressed protein
At3g59430	expressed protein
At3g58280	expressed protein
At3g57940	expressed protein
At3g57570	expressed protein
At3g57420	expressed protein
At3g57090	expressed protein
At3g56750	expressed protein
At3g56680	expressed protein
At3g56610	expressed protein
At3g56270	expressed protein
At3g55820	expressed protein
At3g54360	expressed protein
At3g54310	expressed protein
At3g54080	expressed protein
At3g52230	expressed protein
At3g51940	expressed protein
At3g51040	expressed protein
At3g51010	expressed protein
At3g50380	expressed protein
At3g49590	expressed protein
At3g49250	expressed protein
At3g48770	expressed protein
At3g47080	expressed protein
At3g45830	expressed protein
At3g45820	expressed protein
At3g44780	expressed protein
At3g44380	expressed protein
At3g43520	expressed protein
At3g42500	expressed protein
At3g32270	expressed protein
At3g29570	expressed protein
At3g28720	expressed protein
At3g28590	expressed protein
At3g28155	expressed protein
At3g28150	expressed protein
At3g27520	expressed protein
At3g27410	expressed protein
At3g27180	expressed protein
At3g26990	expressed protein
At3g26950	expressed protein
At3g26850	expressed protein
At3g26750	expressed protein
At3g26050	expressed protein
At3g25950	expressed protein
At3g25855	expressed protein
At3g25680	expressed protein
At3g25400	expressed protein
At3g24630	expressed protein
At3g24280	expressed protein
At3g24150	expressed protein
At3g23590	expressed protein
At3g23540	expressed protein
At3g22990	expressed protein
At3g22530	expressed protein
At3g22380	expressed protein
At3g21610	expressed protein
At3g21580	expressed protein
At3g21430	expressed protein
At3g21360	expressed protein
At3g21000	expressed protein
At3g20720	expressed protein
At3g19570	expressed protein
At3g19220	expressed protein
At3g19120	expressed protein
At3g18180	expressed protein
At3g17950	expressed protein
At3g17300	expressed protein
At3g16270	expressed protein
At3g16200	expressed protein
At3g15605	expressed protein
At3g15480	expressed protein
At3g15390	expressed protein
At3g15160	expressed protein
At3g15150	expressed protein
At3g15040	expressed protein
At3g14700	expressed protein
At3g14120	expressed protein
At3g13845	expressed protein
At3g13630	expressed protein
At3g13130	expressed protein
At3g13060	expressed protein
At3g12300	expressed protein
At3g12060	expressed protein
At3g12030	expressed protein
At3g11590	expressed protein
At3g11560	expressed protein
At3g10550	expressed protein
At3g08490	expressed protein
At3g07900	expressed protein
At3g07860	expressed protein
At3g07660	expressed protein
At3g07510	expressed protein
At3g07210	expressed protein
At3g05770	expressed protein
At3g05270	expressed protein
At3g05070	expressed protein
At3g03700	expressed protein
At3g03210	expressed protein
At3g03160	expressed protein
At3g02555	expressed protein
At3g02220	expressed protein
At3g01130	expressed protein
At2g46360	expressed protein
At2g46300	expressed protein
At2g46000	expressed protein
At2g42950	expressed protein
At2g42860	expressed protein
At2g41200	expressed protein
At2g40640	expressed protein
At2g38890	expressed protein
At2g38220	expressed protein
At2g37975	expressed protein
At2g36485	expressed protein
At2g34090	expressed protein
At2g33360	expressed protein
At2g31930	expressed protein
At2g31190	expressed protein
At2g31035	expressed protein
At2g30460	expressed protein
At2g27240	expressed protein
At2g26810	expressed protein
At2g26520	expressed protein
At2g25010	expressed protein
At2g24320	expressed protein
At2g23940	expressed protein
At2g22425	expressed protein
At2g22340	expressed protein
At2g22270	expressed protein
At2g21990	expressed protein
At2g21655	expressed protein
At2g21080	expressed protein
At2g20595	expressed protein
At2g20390	expressed protein
At2g17940	expressed protein
At2g16070	expressed protein
At2g15860	expressed protein
At2g14095	expressed protein
At2g07673	expressed protein
At2g06005	expressed protein
At2g05210	expressed protein
At2g04220	expressed protein
At2g04025	expressed protein
At2g02515	expressed protein
At2g01990	expressed protein
At2g01640	expressed protein
At2g01070	expressed protein
At1g80520	expressed protein
At1g80000	expressed protein
At1g79975	expressed protein
At1g79260	expressed protein
At1g79200	expressed protein
At1g78420	expressed protein
At1g76250	expressed protein
At1g76210	expressed protein
At1g76185	expressed protein
At1g75770	expressed protein
At1g75730	expressed protein
At1g75400	expressed protein
At1g75110	expressed protein
At1g74860	expressed protein
At1g74160	expressed protein
At1g73790	expressed protein
At1g73000	expressed protein
At1g72490	expressed protein
At1g72480	expressed protein
At1g71900	expressed protein
At1g71310	expressed protein
At1g69380	expressed protein
At1g69050	expressed protein
At1g68430	expressed protein
At1g68380	expressed protein
At1g66900	expressed protein
At1g65720	expressed protein
At1g64570	expressed protein
At1g64430	expressed protein
At1g63820	expressed protein
At1g63670	expressed protein
At1g63520	expressed protein
At1g62850	expressed protein
At1g62730	expressed protein
At1g62210	expressed protein
At1g61240	expressed protein
At1g61090	expressed protein
At1g57760	expressed protein
At1g55980	expressed protein
At1g55280	expressed protein
At1g54990	expressed protein
At1g54240	expressed protein
At1g53760	expressed protein
At1g53345	expressed protein
At1g52970	expressed protein
At1g52550	expressed protein
At1g52470	expressed protein
At1g52320	expressed protein
At1g50660	expressed protein
At1g50120	expressed protein
At1g49930	expressed protein
At1g49840	expressed protein
At1g49700	expressed protein
At1g48840	expressed protein
At1g48580	expressed protein
At1g48440	expressed protein
At1g48170	expressed protein
At1g45190	expressed protein
At1g45170	expressed protein
At1g44960	expressed protein
At1g43130	expressed protein
At1g42440	expressed protein
At1g36980	expressed protein
At1g36380	expressed protein
At1g36320	expressed protein
At1g35780	expressed protein
At1g35510	expressed protein
At1g34550	expressed protein
At1g34220	expressed protein
At1g33780	expressed protein
At1g33490	expressed protein
At1g33410	expressed protein
At1g32810	expressed protein
At1g32310	expressed protein
At1g32260	expressed protein
At1g31720	expressed protein
At1g31010	expressed protein
At1g30300	expressed protein
At1g29820	expressed protein
At1g29760	expressed protein
At1g29040	expressed protein
At1g28260	expressed protein
At1g28250	expressed protein
At1g28140	expressed protein
At1g28120	expressed protein
At1g27435	expressed protein
At1g27385	expressed protein
At1g26740	expressed protein
At1g26650	expressed protein
At1g26180	expressed protein
At1g25988	expressed protein
At1g24050	expressed protein
At1g23330	expressed protein
At1g22520	expressed protein
At1g22460	expressed protein
At1g22270	expressed protein
At1g22200	expressed protein
At1g21740	expressed protein
At1g20816	expressed protein
At1g20550	expressed protein
At1g20410	expressed protein
At1g19240	expressed protein
At1g19190	expressed protein
At1g17300	expressed protein
At1g16950	expressed protein
At1g16840	expressed protein
At1g15780	expressed protein
At1g14970	expressed protein
At1g14770	expressed protein
At1g14680	expressed protein
At1g14300	expressed protein
At1g13680	expressed protein
At1g13380	expressed protein
At1g12830	expressed protein
At1g11440	expressed protein
At1g11240	expressed protein
At1g10650	expressed protein
At1g07860	expressed protein
At1g07330	expressed protein
At1g06540	expressed protein
At1g06240	expressed protein
At1g06050	expressed protein
At1g06010	expressed protein
At1g04985	expressed protein
At1g01725	expressed protein
At5g44860	expressed protein
At5g27210	expressed protein
At5g25950	expressed protein
At4g39300	expressed protein
At4g38090	expressed protein
At4g37020	expressed protein
At4g36660	expressed protein
At4g33640	expressed protein
At4g32930	expressed protein
At4g32780	expressed protein
At4g32290	expressed protein
At4g29870	expressed protein
At4g28760	expressed protein
At4g26240	expressed protein
At4g23540	expressed protein
At4g23350	expressed protein
At4g23080	expressed protein
At4g20150	expressed protein
At4g20010	expressed protein
At4g19350	expressed protein
At4g18820	expressed protein
At4g17940	expressed protein
At4g16850	expressed protein
At4g16450	expressed protein
At4g16380	expressed protein
At4g16060	expressed protein
At4g14870	expressed protein
At4g14500	expressed protein
At4g14000	expressed protein
At4g13140	expressed protein
At4g12700	expressed protein
At4g10140	expressed protein
At4g09970	expressed protein
At4g03200	expressed protein
At4g01880	expressed protein
At4g00390	expressed protein
At3g52570	expressed protein
At3g51610	expressed protein
At3g50960	expressed protein
At3g48210	expressed protein
At2g46540	expressed protein
At2g45990	expressed protein
At2g45980	expressed protein
At2g45830	expressed protein
At2g45520	expressed protein
At2g44870	expressed protein
At2g44850	expressed protein
At2g44270	expressed protein
At2g43950	expressed protein
At2g42310	expressed protein
At2g42210	expressed protein
At2g41440	expressed protein
At2g41390	expressed protein
At2g38770	expressed protein
At2g36810	expressed protein
At2g35790	expressed protein
At2g35610	expressed protein
At2g34310	expressed protein
At2g34160	expressed protein
At2g31670	expressed protein
At2g30270	expressed protein
At2g29510	expressed protein
At2g28230	expressed protein
At2g27900	expressed protein
At2g26340	expressed protein
At2g26110	expressed protein
At2g25800	expressed protein
At2g23690	expressed protein
At2g23530	expressed protein
At2g23470	expressed protein
At2g23090	expressed protein
At2g22000	expressed protein
At2g21870	expressed protein
At2g21800	expressed protein
At2g20980	expressed protein
At2g20760	expressed protein
At2g20740	expressed protein
At2g20130	expressed protein
At2g20010	expressed protein
At2g19270	expressed protein
At2g17990	expressed protein
At2g17540	expressed protein
At2g14530	expressed protein
At2g11910	expressed protein
At2g05120	expressed protein
At2g04900	expressed protein
At2g04280	expressed protein
At2g03830	expressed protein
At2g02410	expressed protein
At2g01220	expressed protein
At1g69980	expressed protein
At1g67440	expressed protein
At1g67140	expressed protein
At1g62070	expressed protein
At1g60610	expressed protein
At1g54840	expressed protein
At1g54710	expressed protein
At1g54460	expressed protein
At1g49510	expressed protein
At1g47480	expressed protein
At1g47420	expressed protein
At1g31150	expressed protein
At1g30880	expressed protein
At1g27530	expressed protein
At1g27150	expressed protein
At1g22970	expressed protein
At1g21830	expressed protein
At1g20870	expressed protein
At1g15370	expressed protein
At1g15230	expressed protein
At1g15060	expressed protein
At1g11990	expressed protein
At1g11940	expressed protein
At1g10670	expressed protein
At1g10490	expressed protein
At1g09810	expressed protein
At1g09330	expressed protein
At1g06750	expressed protein
At1g05430	expressed protein
At1g05360	expressed protein
At1g04590	expressed protein
At1g04330	expressed protein
At5g39260	expansin-like protein
At1g63450	exostosin family protein
At1g27440	exostosin family protein
At2g32750	exostosin family protein
At2g29040	exostosin family protein
At5g50380	exocyst subunit EXO70 family protein
At1g51640	exocyst subunit EXO70 family protein
At2g28640	exocyst subunit EXO70 family protein
At5g54760	eukaryotic translation initiation factor SUI1
At1g26630	eukaryotic translation initiation factor 5A
At1g77840	eukaryotic translation initiation factor 5
At1g36730	eukaryotic translation initiation factor 5
At1g29550	eukaryotic translation initiation factor 4E
At3g13920	eukaryotic translation initiation factor 4A-1
At2g27700	eukaryotic translation initiation factor 2 family protein / eIF-2 family protein
At5g35680	eukaryotic translation initiation factor 1A
At2g04520	eukaryotic translation initiation factor 1A
At3g57080	eukaryotic rpb5 RNA polymerase subunit family protein
At3g19500	ethylene-responsive protein -related
At1g49830	ethylene-responsive protein -related
At4g29100	ethylene-responsive family protein
At3g55190	esterase/lipase/thioesterase family protein
At3g03240	esterase/lipase/thioesterase family protein
At3g03230	esterase/lipase/thioesterase family protein
At3g25040	ER lumen protein retaining receptor
At4g02650	epsin N-terminal homology (ENTH) domain-containing protein / clathrin assembly protein-related
At5g35200	epsin N-terminal homology (ENTH) domain-containing protein
At3g59290	epsin N-terminal homology (ENTH) domain-containing protein
At3g62130	epimerase-related
At4g33510	Enzyme catalyzing the first committed step in aromatic amino acid biosynthesis
At3g24360	enoyl-CoA hydratase/isomerase family protein
At4g14430	enoyl-CoA hydratase/isomerase family protein
At5g10810	enhancer of rudimentary homolog ATER mRNA
At2g21340	enhanced disease susceptibility protein
At3g48425	endonuclease/exonuclease/phosphatase family protein
At2g31830	endonuclease/exonuclease/phosphatase family protein
At1g05900	endonuclease-related
At5g37310	endomembrane protein 70
At5g35160	endomembrane protein 70
At4g12650	endomembrane protein 70
At1g14670	endomembrane protein 70
At4g24260	endo-1
At3g60600	Encodes VAP33-like protein that interacts with cowpea mosaic virus protein 60K
At3g50670	Encodes U1 snRNP 70K
At5g64630	Encodes the second largest subunit of the chromatin assembly factor-1
At1g12430	Encodes the kinesin-like protein PAK has an Armadillo motif tail and is involved RT in guard cell development in Arabidopsis (from Genbank record AF159052)
At1g67500	Encodes the catalytic subunit of DNA polymerase zeta
At5g35840	Encodes the apoprotein of phytochrome
[truncated: 2,333 more rows]
