# Supplementary material for: The rules of gene expression in plants: Organ identity and gene body methylation are key factors for regulation of gene expression in Arabidopsis thaliana
Source: BMC Genomics. 2008 Sep 23;9:438. doi: 10.1186/1471-2164-9-438 (PMC2566314; doi:10.1186/1471-2164-9-438)
Supplement: Additional file 12 — Gene responsiveness. Gene responsiveness as determined by the Rank Products and fold-change method. [file 1471-2164-9-438-S12.xls]

## Sheet: RProwsums
AGI number	Gene responsiveness (Rank Products)	Gene responsiveness (ratio >|2| )
accD	49	65
At1g01010	11	19
At1g01030	2	4
At1g01040	4	11
At1g01050	7	3
At1g01060	51	88
At1g01070	41	64
At1g01080	43	64
At1g01090	4	7
At1g01100	8	10
At1g01110	10	11
At1g01120	55	57
At1g01130	5	6
At1g01140	44	80
At1g01150	0	0
At1g01160	8	17
At1g01170	25	41
At1g01180	0	0
At1g01190	43	52
At1g01200	2	1
At1g01220	9	6
At1g01225	6	10
At1g01230	1	3
At1g01240	24	27
At1g01250	27	37
At1g01260	3	3
At1g01280	8	8
At1g01290	0	7
At1g01300	36	66
At1g01310	8	11
At1g01320	34	59
At1g01330	49	51
At1g01340	35	49
At1g01360	21	25
At1g01370	13	27
At1g01380	0	1
At1g01390	38	14
At1g01410	0	0
At1g01420	12	14
At1g01430	22	21
At1g01440	2	0
At1g01450	0	0
At1g01460	3	5
At1g01470	51	96
At1g01480	27	49
At1g01490	7	11
At1g01500	3	11
At1g01510	1	8
At1g01520	23	33
At1g01530	0	0
At1g01540	31	19
At1g01550	2	3
At1g01560	74	137
At1g01570	6	10
At1g01600	47	51
At1g01610	30	51
At1g01620	25	38
At1g01630	13	19
At1g01640	23	33
At1g01650	4	9
At1g01660	1	0
At1g01670	0	0
At1g01690	2	0
At1g01700	9	0
At1g01710	0	0
At1g01720	51	123
At1g01725	8	15
At1g01730	7	29
At1g01740	0	2
At1g01750	27	63
At1g01760	0	0
At1g01770	12	29
At1g01780	22	26
At1g01790	34	44
At1g01800	2	4
At1g01820	2	4
At1g01830	8	13
At1g01840	0	0
At1g01860	13	1
At1g01900	26	31
At1g01910	0	1
At1g01920	1	3
At1g01930	0	1
At1g01940	12	28
At1g01950	2	0
At1g01960	0	2
At1g01970	16	18
At1g01980	14	16
At1g01990	2	10
At1g02000	4	8
At1g02020	2	3
At1g02050	11	10
At1g02060	1	1
At1g02070	16	14
At1g02080	0	0
At1g02090	0	6
At1g02100	0	0
At1g02110	15	32
At1g02120	2	12
At1g02130	0	0
At1g02140	0	0
At1g02150	17	26
At1g02160	2	4
At1g02170	5	13
At1g02180	8	16
At1g02190	23	27
At1g02200	76	103
At1g02205	78	121
At1g02220	35	62
At1g02230	0	0
At1g02250	0	0
At1g02260	1	4
At1g02270	18	18
At1g02280	26	34
At1g02300	37	45
At1g02305	11	15
At1g02310	27	63
At1g02320	0	0
At1g02330	1	11
At1g02340	42	66
At1g02360	65	63
At1g02370	12	26
At1g02390	32	44
At1g02400	60	113
At1g02410	0	0
At1g02420	0	0
At1g02430	4	7
At1g02450	61	78
At1g02460	0	3
At1g02470	23	49
At1g02475	29	48
At1g02490	0	1
At1g02500	6	16
At1g02530	22	43
At1g02540	0	0
At1g02550	2	0
At1g02560	17	18
At1g02570	2	0
At1g02580	0	2
At1g02620	0	0
At1g02640	77	104
At1g02660	57	105
At1g02670	12	1
At1g02680	0	7
At1g02690	27	54
At1g02700	15	31
At1g02710	3	24
At1g02720	6	5
At1g02730	47	84
At1g02740	0	1
At1g02750	4	6
At1g02780	1	2
At1g02790	28	36
At1g02800	25	38
At1g02810	27	63
At1g02813	12	16
At1g02816	12	19
At1g02820	70	95
At1g02830	0	0
At1g02840	2	12
At1g02850	65	131
At1g02860	32	40
At1g02870	13	18
At1g02890	4	12
At1g02900	30	57
At1g02910	31	27
At1g02930	112	177
At1g02940	5	6
At1g02950	8	21
At1g02960	1	4
At1g02970	7	8
At1g02980	1	0
At1g03000	0	0
At1g03010	2	4
At1g03020	36	26
At1g03030	3	4
At1g03040	4	8
At1g03050	11	14
At1g03055	24	12
At1g03060	1	2
At1g03070	5	15
At1g03080	10	24
At1g03090	34	54
At1g03100	0	0
At1g03110	15	21
At1g03130	48	82
At1g03140	2	5
At1g03150	2	0
At1g03160	30	32
At1g03170	30	36
At1g03180	0	3
At1g03190	0	3
At1g03210	12	16
At1g03220	51	81
At1g03240	16	30
At1g03250	0	0
At1g03260	0	0
At1g03270	15	24
At1g03280	0	0
At1g03290	13	32
At1g03300	2	0
At1g03310	43	47
At1g03320	0	0
At1g03330	2	2
At1g03350	1	0
At1g03360	33	64
At1g03370	17	22
At1g03380	10	13
At1g03390	2	3
At1g03400	46	66
At1g03410	7	2
At1g03420	23	43
At1g03430	11	10
At1g03440	12	12
At1g03445	0	0
At1g03457	20	25
At1g03470	11	13
At1g03475	38	42
At1g03490	0	0
At1g03495	62	71
At1g03510	0	0
At1g03520	4	5
At1g03530	11	26
At1g03540	0	0
At1g03550	18	33
At1g03560	1	0
At1g03590	7	16
At1g03600	39	53
At1g03610	25	24
At1g03620	16	26
At1g03630	56	84
At1g03660	15	24
At1g03675	35	51
At1g03687	1	4
At1g03700	6	12
At1g03710	25	30
At1g03720	1	1
At1g03730	4	6
At1g03740	30	38
At1g03750	2	4
At1g03760	4	10
At1g03770	5	9
At1g03780	21	31
At1g03790	16	33
At1g03820	45	74
At1g03830	3	10
At1g03840	4	13
At1g03850	79	125
At1g03860	6	10
At1g03870	88	144
At1g03880	10	21
At1g03890	11	21
At1g03900	0	4
At1g03905	17	29
At1g03910	0	3
At1g03920	7	13
At1g03930	4	1
At1g03950	8	17
At1g03960	0	0
At1g03970	8	14
At1g03980	0	0
At1g03990	5	10
At1g04000	0	4
At1g04010	1	0
At1g04020	28	37
At1g04030	6	14
At1g04040	75	105
At1g04050	3	11
At1g04060	0	0
At1g04070	3	6
At1g04080	0	4
At1g04090	0	1
At1g04100	2	4
At1g04110	45	39
At1g04120	23	40
At1g04130	7	14
At1g04140	3	2
At1g04150	2	0
At1g04160	1	7
At1g04170	4	9
At1g04180	0	1
At1g04190	2	11
At1g04200	7	13
At1g04220	52	80
At1g04230	0	2
At1g04240	71	86
At1g04250	51	80
At1g04260	2	4
At1g04270	5	5
At1g04290	6	12
At1g04300	0	4
At1g04310	24	31
At1g04330	1	6
At1g04340	1	5
At1g04350	37	66
At1g04360	4	16
At1g04380	7	9
At1g04390	0	0
At1g04400	8	10
At1g04410	4	6
At1g04420	43	62
At1g04430	25	34
At1g04440	9	12
At1g04470	12	14
At1g04480	8	16
At1g04490	0	2
At1g04500	0	6
At1g04510	1	3
At1g04520	29	48
At1g04530	19	29
At1g04540	12	11
At1g04550	6	28
At1g04560	24	41
At1g04580	12	15
At1g04590	5	9
At1g04600	3	2
At1g04610	6	2
At1g04620	37	52
At1g04630	0	0
At1g04640	44	58
At1g04645	11	11
At1g04650	2	1
At1g04660	27	23
At1g04670	6	8
At1g04680	45	68
At1g04690	0	0
At1g04700	7	7
At1g04710	10	7
At1g04730	3	5
At1g04750	0	0
At1g04760	14	27
At1g04770	49	44
At1g04780	3	14
At1g04790	0	1
At1g04800	52	65
At1g04810	1	3
At1g04820	33	60
At1g04830	3	7
At1g04840	0	0
At1g04850	0	0
At1g04860	0	0
At1g04870	11	19
At1g04880	4	6
At1g04900	2	6
At1g04910	0	0
At1g04920	9	11
At1g04930	0	0
At1g04940	6	18
At1g04950	0	0
At1g04960	4	2
At1g04970	7	9
At1g04980	26	44
At1g04985	4	4
At1g04990	9	27
At1g05000	47	48
At1g05010	49	72
At1g05020	8	3
At1g05030	3	2
At1g05040	0	1
At1g05050	0	0
At1g05060	8	18
At1g05070	0	1
At1g05090	0	1
At1g05100	18	58
At1g05120	1	4
At1g05130	0	0
At1g05140	29	34
At1g05150	5	11
At1g05160	6	11
At1g05170	12	22
At1g05180	0	1
At1g05190	39	65
At1g05200	27	35
At1g05205	10	11
At1g05210	16	37
At1g05230	13	16
At1g05250	36	64
At1g05260	24	53
At1g05270	1	5
At1g05280	8	12
At1g05290	8	1
At1g05300	39	38
At1g05310	23	15
At1g05320	2	7
At1g05330	0	1
At1g05340	111	188
At1g05350	2	3
At1g05360	1	4
At1g05370	3	1
At1g05380	0	6
At1g05385	34	43
At1g05400	2	0
At1g05410	10	22
At1g05430	1	0
At1g05440	20	31
At1g05450	18	24
At1g05460	15	36
At1g05470	9	19
At1g05480	25	30
At1g05490	7	8
At1g05500	0	0
At1g05510	16	26
At1g05520	0	0
At1g05530	1	0
At1g05540	14	7
At1g05550	0	0
At1g05560	56	94
At1g05570	19	39
At1g05575	99	173
At1g05580	0	1
At1g05590	0	2
At1g05600	0	1
At1g05610	0	1
At1g05620	12	18
At1g05630	30	23
At1g05650	8	11
At1g05670	0	7
At1g05680	78	152
At1g05690	11	4
At1g05700	16	24
At1g05710	38	48
At1g05720	4	3
At1g05740	0	0
At1g05750	0	0
At1g05760	11	8
At1g05770	3	1
At1g05790	0	4
At1g05800	0	2
At1g05805	22	21
At1g05810	18	10
At1g05840	11	14
At1g05850	8	10
At1g05860	0	5
At1g05880	4	18
At1g05890	8	16
At1g05900	4	1
At1g05910	2	12
At1g05920	2	0
At1g05940	0	0
At1g05950	9	15
At1g05960	2	1
At1g05990	5	1
At1g06000	74	107
At1g06010	6	10
At1g06020	0	0
At1g06040	26	40
At1g06050	2	7
At1g06060	1	0
At1g06070	3	11
At1g06080	49	79
At1g06100	28	21
At1g06110	2	6
At1g06120	25	44
At1g06130	2	0
At1g06140	0	0
At1g06150	0	0
At1g06160	41	57
At1g06170	7	7
At1g06180	33	55
At1g06190	29	37
At1g06200	0	1
At1g06210	2	11
At1g06220	2	11
At1g06225	0	0
At1g06230	6	8
At1g06240	14	11
At1g06250	7	8
At1g06260	10	14
At1g06270	0	2
At1g06290	2	9
At1g06310	0	0
At1g06320	0	0
At1g06340	1	0
At1g06350	87	117
At1g06380	1	3
At1g06390	1	2
At1g06400	2	3
At1g06410	1	5
At1g06420	19	32
At1g06430	40	76
At1g06440	0	0
At1g06450	12	26
At1g06460	64	104
At1g06470	2	2
At1g06490	0	2
At1g06500	10	14
At1g06510	35	28
At1g06520	27	42
At1g06530	1	4
At1g06540	4	7
At1g06550	52	74
At1g06560	2	10
At1g06570	56	87
At1g06580	0	0
At1g06590	0	4
At1g06620	30	61
At1g06630	4	5
At1g06640	42	49
At1g06650	37	53
At1g06670	3	10
At1g06680	29	45
At1g06690	32	33
At1g06700	0	1
At1g06710	1	0
At1g06720	22	42
At1g06730	0	1
At1g06740	0	0
At1g06750	1	2
At1g06760	8	18
At1g06770	0	1
At1g06780	11	31
At1g06790	0	2
At1g06800	2	1
At1g06810	0	0
At1g06820	12	9
At1g06830	68	103
At1g06840	12	24
At1g06850	9	7
At1g06870	26	31
At1g06890	1	9
At1g06900	0	2
At1g06930	0	1
At1g06950	20	30
At1g06960	5	10
At1g06970	1	2
At1g06980	8	2
At1g06990	8	8
At1g07000	61	96
At1g07010	21	42
At1g07020	6	1
At1g07025	0	0
At1g07030	0	2
At1g07040	26	50
At1g07050	77	115
At1g07060	0	0
At1g07070	30	52
At1g07080	1	6
At1g07090	43	54
At1g07110	32	23
At1g07120	8	8
At1g07130	0	1
At1g07135	28	37
At1g07140	4	3
At1g07150	5	5
At1g07160	16	22
At1g07170	3	4
At1g07180	67	94
At1g07190	0	0
At1g07210	3	5
At1g07220	8	7
At1g07230	3	9
At1g07240	19	18
At1g07250	9	9
At1g07260	21	38
At1g07270	0	0
At1g07280	44	74
At1g07290	0	0
At1g07300	10	12
At1g07310	1	5
At1g07320	43	73
At1g07330	1	2
At1g07340	6	7
At1g07350	31	44
At1g07360	2	6
At1g07370	48	68
At1g07380	6	13
At1g07390	8	9
At1g07410	11	18
At1g07420	0	6
At1g07430	68	95
At1g07440	40	76
At1g07450	14	18
At1g07460	0	0
At1g07470	2	10
At1g07490	0	0
At1g07500	38	68
At1g07510	6	19
At1g07520	7	11
At1g07530	10	28
At1g07540	4	5
At1g07550	0	0
At1g07560	5	18
At1g07570	20	28
At1g07590	8	29
At1g07600	14	22
At1g07610	55	80
At1g07620	0	5
At1g07630	13	18
At1g07640	23	21
At1g07650	25	30
At1g07670	1	14
At1g07680	1	0
At1g07690	8	8
At1g07700	27	36
At1g07705	0	0
At1g07720	59	85
At1g07730	6	9
At1g07740	0	0
At1g07745	0	0
At1g07750	25	38
At1g07770	8	6
At1g07790	33	53
At1g07795	1	6
At1g07820	12	25
At1g07830	17	25
At1g07840	2	0
At1g07850	4	3
At1g07860	1	0
At1g07870	13	30
At1g07880	13	20
At1g07890	6	11
At1g07910	0	1
At1g07960	0	5
At1g07970	0	0
At1g07980	2	4
At1g07990	1	0
At1g08000	1	0
At1g08020	0	0
At1g08030	0	1
At1g08040	3	7
At1g08050	48	75
At1g08060	0	1
At1g08065	4	4
At1g08070	0	0
At1g08080	3	0
At1g08090	28	52
At1g08100	6	1
At1g08110	4	5
At1g08130	6	17
At1g08150	1	1
At1g08170	11	12
At1g08180	5	12
At1g08190	0	0
At1g08210	3	5
At1g08220	0	0
At1g08230	27	44
At1g08250	17	32
At1g08260	11	14
At1g08270	0	0
At1g08280	10	19
At1g08310	12	15
At1g08320	20	28
At1g08325	25	41
At1g08340	16	34
At1g08350	0	14
At1g08360	9	15
At1g08370	0	3
At1g08380	36	64
At1g08390	5	3
At1g08420	9	24
At1g08430	19	36
At1g08450	47	65
At1g08460	8	6
At1g08470	5	7
At1g08480	3	3
At1g08490	9	3
At1g08500	30	44
At1g08510	6	14
At1g08520	31	48
At1g08540	41	57
At1g08550	47	83
At1g08560	54	91
At1g08570	21	25
At1g08580	15	27
At1g08590	1	7
At1g08600	6	19
At1g08610	13	31
At1g08620	1	11
At1g08630	47	74
At1g08640	24	16
At1g08650	37	59
At1g08660	7	15
At1g08670	3	7
At1g08680	5	1
At1g08690	0	1
At1g08700	3	7
At1g08710	0	0
At1g08720	2	1
At1g08730	4	6
At1g08750	0	0
At1g08770	2	2
At1g08780	3	11
At1g08800	18	28
At1g08810	34	34
At1g08830	38	44
At1g08840	3	4
At1g08860	2	10
At1g08880	4	7
At1g08900	25	31
At1g08920	39	78
At1g08930	64	102
At1g08940	42	73
At1g08960	0	0
At1g08970	1	5
At1g08980	27	46
At1g08990	11	22
At1g09000	0	0
At1g09010	0	4
At1g09020	4	11
At1g09030	0	0
At1g09060	0	1
At1g09070	32	80
At1g09080	64	86
At1g09090	22	45
At1g09100	3	12
At1g09130	17	18
At1g09140	9	24
At1g09150	0	1
At1g09155	7	11
At1g09160	9	12
At1g09170	2	3
At1g09180	3	3
At1g09190	0	0
At1g09200	53	89
At1g09210	17	34
At1g09220	0	0
At1g09230	2	7
At1g09240	44	67
At1g09250	14	26
At1g09270	1	1
At1g09280	1	2
At1g09290	0	0
At1g09300	0	2
At1g09310	62	98
At1g09320	0	1
At1g09330	1	0
At1g09340	53	87
At1g09350	28	52
At1g09360	2	0
At1g09370	7	5
At1g09380	15	27
At1g09390	17	27
At1g09400	2	0
At1g09410	0	0
At1g09415	43	55
At1g09420	24	36
At1g09430	8	12
At1g09440	6	19
At1g09450	14	24
At1g09460	14	23
At1g09470	4	13
At1g09480	3	7
At1g09500	68	102
At1g09510	3	7
At1g09520	0	1
At1g09530	14	26
At1g09540	13	20
At1g09550	4	5
At1g09560	40	52
At1g09570	13	21
At1g09575	14	7
At1g09600	5	11
At1g09610	8	16
At1g09620	1	1
At1g09630	16	25
At1g09640	1	1
At1g09660	6	18
At1g09670	5	7
At1g09680	0	0
At1g09690	16	25
At1g09700	0	0
At1g09720	0	0
At1g09730	0	0
At1g09740	30	60
At1g09750	93	133
At1g09760	3	5
At1g09770	2	5
At1g09780	20	26
At1g09790	15	13
At1g09795	17	31
At1g09800	0	5
At1g09810	2	6
At1g09815	12	23
At1g09820	0	0
At1g09830	9	7
At1g09840	0	3
At1g09850	16	20
At1g09870	0	1
At1g09890	0	0
At1g09900	20	34
At1g09910	2	15
At1g09920	1	2
At1g09930	3	10
At1g09940	25	33
At1g09950	22	25
At1g09960	12	25
At1g09970	47	86
At1g09980	0	2
At1g09990	2	1
At1g10000	3	0
At1g10010	0	0
At1g10020	39	31
At1g10030	7	23
At1g10050	8	21
At1g10060	31	39
At1g10070	64	108
At1g10080	17	27
At1g10090	11	16
At1g10110	5	7
At1g10120	7	26
At1g10130	0	1
At1g10140	70	108
At1g10150	14	33
At1g10160	0	1
At1g10170	7	27
At1g10180	6	15
At1g10200	19	23
At1g10210	9	8
At1g10230	20	29
At1g10240	0	0
At1g10250	5	11
At1g10260	6	8
At1g10270	13	32
At1g10290	0	1
At1g10300	0	0
At1g10310	9	9
At1g10320	2	9
At1g10330	0	0
At1g10340	72	108
At1g10350	0	0
At1g10360	40	63
At1g10370	58	110
At1g10380	28	29
At1g10390	3	12
At1g10400	3	2
At1g10410	32	65
At1g10420	0	1
At1g10430	1	0
At1g10460	1	2
At1g10470	46	57
At1g10480	12	31
At1g10490	2	9
At1g10500	16	16
At1g10510	27	20
At1g10520	1	1
At1g10522	52	60
At1g10530	4	0
At1g10540	20	30
At1g10550	68	62
At1g10560	14	14
At1g10570	1	2
At1g10580	1	8
At1g10585	33	77
At1g10590	1	1
At1g10610	2	1
At1g10620	2	4
At1g10630	7	7
At1g10640	78	94
At1g10650	4	16
At1g10660	4	4
At1g10670	7	9
At1g10680	0	0
At1g10690	10	5
At1g10700	33	31
At1g10710	4	0
At1g10720	0	0
At1g10730	1	6
At1g10740	22	15
At1g10750	3	9
At1g10760	53	83
At1g10770	26	34
At1g10780	19	28
At1g10800	0	0
At1g10810	0	0
At1g10830	26	19
At1g10840	0	5
At1g10850	25	41
At1g10870	1	3
At1g10880	0	4
At1g10890	0	0
At1g10900	16	25
At1g10910	14	20
At1g10920	2	0
At1g10930	0	4
At1g10940	1	1
At1g10950	3	7
At1g10960	33	61
At1g10970	15	26
At1g10980	24	24
At1g10990	33	41
At1g11000	11	9
At1g11020	1	2
At1g11040	1	2
At1g11050	27	37
At1g11060	0	1
At1g11070	3	3
At1g11080	40	64
At1g11090	1	3
At1g11100	5	13
At1g11120	5	4
At1g11130	10	17
At1g11140	25	44
At1g11160	1	3
At1g11170	12	20
At1g11190	36	60
At1g11200	3	7
At1g11210	55	72
At1g11220	0	3
At1g11240	3	12
At1g11250	1	2
At1g11260	70	84
At1g11270	1	1
At1g11280	8	19
At1g11290	3	0
At1g11300	31	42
At1g11310	33	47
At1g11320	2	0
At1g11330	29	39
At1g11340	0	0
At1g11350	48	65
At1g11360	1	5
At1g11370	0	0
At1g11380	44	37
At1g11390	1	8
At1g11400	4	13
At1g11410	29	29
At1g11420	9	20
At1g11430	18	26
At1g11440	5	4
At1g11460	20	29
At1g11470	0	0
At1g11480	0	3
At1g11520	5	16
At1g11530	39	62
At1g11540	0	7
At1g11545	73	90
At1g11560	0	0
At1g11570	0	1
At1g11580	68	107
At1g11590	3	4
At1g11600	25	43
At1g11610	1	2
At1g11630	1	1
At1g11650	0	0
At1g11660	3	8
At1g11670	42	78
At1g11680	0	6
At1g11690	14	24
At1g11700	53	52
At1g11710	0	1
At1g11720	24	23
At1g11730	13	12
At1g11740	0	0
At1g11750	29	21
At1g11760	2	1
At1g11770	7	11
At1g11780	8	2
At1g11790	14	5
At1g11800	0	1
At1g11820	15	30
At1g11840	7	10
At1g11850	56	72
At1g11860	43	64
At1g11870	27	21
At1g11880	0	0
At1g11890	3	1
At1g11900	0	0
At1g11910	0	4
At1g11915	0	0
At1g11920	3	0
At1g11930	2	2
At1g11940	2	6
At1g11950	2	5
At1g11960	30	48
At1g11970	0	0
At1g11990	1	3
At1g12000	30	47
At1g12010	62	74
At1g12020	18	10
At1g12030	27	7
At1g12040	10	34
At1g12050	3	9
At1g12070	8	9
At1g12080	86	109
At1g12090	54	72
At1g12100	3	0
At1g12110	51	71
At1g12120	3	5
At1g12130	6	9
At1g12140	22	25
At1g12150	1	7
At1g12160	17	21
At1g12180	3	5
At1g12190	0	0
At1g12200	41	87
At1g12210	3	0
At1g12220	17	7
At1g12230	12	11
At1g12240	41	59
At1g12250	39	52
At1g12260	1	1
At1g12270	11	13
At1g12280	20	11
At1g12290	7	6
At1g12310	4	7
At1g12320	15	23
At1g12330	32	55
At1g12340	0	6
At1g12360	3	5
At1g12370	23	41
At1g12400	11	11
At1g12410	14	12
At1g12430	10	17
At1g12450	10	6
At1g12460	11	13
At1g12470	0	0
At1g12480	12	1
At1g12490	0	0
At1g12500	27	26
At1g12520	35	54
At1g12530	1	2
At1g12550	2	3
At1g12560	11	37
At1g12570	37	44
At1g12580	16	7
At1g12600	9	10
At1g12610	48	79
At1g12620	0	0
At1g12630	1	0
At1g12640	8	17
At1g12650	4	7
At1g12660	0	0
At1g12680	0	4
At1g12700	0	0
At1g12710	22	21
At1g12720	0	0
At1g12730	0	2
At1g12740	21	35
At1g12750	7	11
At1g12770	0	0
At1g12780	60	82
At1g12790	0	1
At1g12800	45	59
At1g12810	1	7
At1g12820	1	0
At1g12830	13	21
At1g12840	0	3
At1g12845	52	78
At1g12850	1	1
At1g12860	29	50
At1g12880	32	31
At1g12900	37	73
At1g12910	1	1
At1g12930	0	4
At1g12940	18	25
At1g12950	20	42
At1g12960	0	0
At1g12970	0	7
At1g12990	30	33
At1g13000	7	6
At1g13020	2	4
At1g13030	10	21
At1g13040	0	0
At1g13050	0	0
At1g13060	0	1
At1g13070	2	3
At1g13080	67	86
At1g13090	22	41
At1g13100	27	8
At1g13110	66	112
At1g13120	1	3
At1g13130	4	6
At1g13140	9	13
At1g13150	8	8
At1g13160	13	14
At1g13170	3	1
At1g13180	1	2
At1g13190	0	0
At1g13195	4	10
At1g13200	0	0
At1g13210	44	77
At1g13220	2	7
At1g13230	3	3
At1g13250	14	18
At1g13260	75	89
At1g13270	47	65
At1g13280	31	35
At1g13290	1	0
At1g13300	27	44
At1g13310	0	2
At1g13320	0	0
At1g13330	10	15
At1g13340	85	125
At1g13350	1	9
At1g13370	0	1
At1g13380	10	15
At1g13400	15	4
At1g13410	1	0
At1g13420	22	36
At1g13440	3	2
At1g13450	3	2
At1g13460	1	2
At1g13470	91	125
At1g13540	1	0
At1g13560	0	2
At1g13570	4	8
At1g13580	1	5
At1g13590	11	33
At1g13600	21	42
At1g13610	5	0
At1g13630	2	0
At1g13640	11	20
At1g13650	89	112
At1g13670	34	33
At1g13680	1	1
At1g13690	0	8
At1g13700	29	33
At1g13710	26	41
At1g13730	18	28
At1g13740	8	34
At1g13750	48	71
At1g13760	0	0
At1g13790	12	19
At1g13800	0	0
At1g13810	2	5
At1g13830	12	26
At1g13870	0	0
At1g13880	1	6
At1g13890	6	5
At1g13900	1	1
At1g13910	2	3
At1g13920	1	0
At1g13930	37	51
At1g13940	0	0
At1g13950	32	33
At1g13960	3	6
At1g13970	24	30
At1g13980	1	2
At1g13990	52	100
At1g14000	5	1
At1g14020	1	1
At1g14030	37	50
At1g14040	22	43
At1g14050	5	7
At1g14070	7	22
At1g14080	13	22
At1g14090	0	0
At1g14100	3	2
At1g14110	0	0
At1g14120	47	81
At1g14130	33	52
At1g14140	7	5
At1g14150	79	108
At1g14180	10	12
At1g14190	6	6
At1g14200	49	66
At1g14210	24	35
At1g14220	10	26
At1g14240	11	29
At1g14250	50	56
At1g14260	5	9
At1g14270	30	39
At1g14280	59	105
At1g14290	34	36
At1g14300	4	8
At1g14310	6	5
At1g14320	1	2
At1g14330	15	13
At1g14340	12	21
At1g14345	64	85
At1g14350	17	13
At1g14360	19	30
At1g14370	52	72
At1g14380	9	15
At1g14390	1	0
At1g14400	1	2
At1g14410	17	16
At1g14420	19	17
At1g14430	0	0
At1g14440	37	61
At1g14450	5	2
At1g14460	5	6
At1g14470	0	0
At1g14480	30	45
At1g14490	4	4
At1g14510	0	0
At1g14520	0	0
At1g14530	10	17
At1g14540	39	58
At1g14550	6	15
At1g14560	0	3
At1g14570	0	1
At1g14580	28	40
At1g14610	1	1
At1g14620	22	41
At1g14640	0	0
At1g14650	0	0
At1g14660	1	3
At1g14670	7	5
At1g14680	1	0
At1g14685	5	1
At1g14687	5	4
At1g14690	0	0
At1g14700	59	73
At1g14710	15	24
At1g14720	25	31
At1g14730	16	49
At1g14740	12	9
At1g14750	1	2
At1g14760	0	3
At1g14770	2	1
At1g14780	30	51
At1g14790	16	25
At1g14800	0	0
At1g14810	26	30
At1g14820	10	11
At1g14830	3	5
At1g14840	21	38
At1g14850	5	16
At1g14870	121	181
At1g14890	50	60
At1g14900	40	72
At1g14910	0	2
At1g14920	30	44
At1g14930	9	16
At1g14940	7	15
At1g14950	16	21
At1g14960	20	53
At1g14970	2	4
At1g14980	20	34
At1g14990	4	2
At1g15000	22	30
At1g15010	87	147
At1g15020	0	1
At1g15040	0	0
At1g15045	35	69
At1g15050	2	3
At1g15060	1	5
At1g15080	0	0
At1g15100	31	51
At1g15110	14	29
At1g15120	7	6
At1g15130	0	4
At1g15140	38	40
At1g15150	6	8
At1g15170	12	17
At1g15180	46	72
At1g15190	0	0
At1g15200	0	19
At1g15210	22	46
At1g15220	2	0
At1g15230	3	7
At1g15250	12	26
At1g15260	58	86
At1g15270	7	9
At1g15280	0	0
At1g15290	41	50
At1g15300	2	4
At1g15310	0	7
At1g15320	0	0
At1g15330	14	28
At1g15340	17	35
At1g15350	13	13
At1g15360	13	11
At1g15370	1	0
At1g15380	53	101
At1g15390	24	26
At1g15400	16	19
At1g15410	20	20
At1g15425	8	17
At1g15430	28	44
At1g15440	13	29
At1g15460	5	12
At1g15470	5	7
At1g15480	8	17
At1g15490	0	1
At1g15500	12	19
At1g15510	10	17
At1g15520	53	87
At1g15530	3	0
At1g15550	51	49
At1g15570	15	24
At1g15580	7	12
At1g15590	0	0
At1g15600	0	0
At1g15640	7	11
At1g15660	19	46
At1g15670	71	111
At1g15690	0	0
At1g15700	0	2
At1g15710	4	5
At1g15720	0	3
At1g15730	34	39
At1g15740	22	24
At1g15750	3	2
At1g15780	1	3
At1g15790	27	32
At1g15800	1	0
At1g15810	4	12
At1g15820	46	74
At1g15830	10	11
At1g15840	10	23
At1g15850	0	0
At1g15860	0	2
At1g15870	2	1
At1g15880	8	9
At1g15890	20	9
At1g15900	0	0
At1g15910	17	28
At1g15920	2	6
At1g15930	11	10
At1g15940	20	31
At1g15950	8	20
At1g15960	18	36
At1g15980	60	102
At1g15990	0	1
At1g16000	16	11
At1g16010	0	1
At1g16020	0	0
At1g16030	38	57
At1g16040	0	7
At1g16050	0	5
At1g16060	18	35
At1g16070	13	22
At1g16080	29	42
At1g16090	10	14
At1g16130	30	33
At1g16150	6	10
At1g16160	0	9
At1g16170	43	37
At1g16180	0	6
At1g16190	0	1
At1g16210	2	4
At1g16220	2	6
At1g16240	2	4
At1g16260	53	84
At1g16280	5	17
At1g16290	4	3
At1g16310	16	35
At1g16330	8	11
At1g16340	11	17
At1g16350	12	26
At1g16360	5	4
At1g16370	41	77
At1g16380	0	1
At1g16390	43	58
At1g16410	77	109
At1g16420	34	32
At1g16430	1	1
At1g16440	1	0
At1g16460	3	10
At1g16470	2	0
At1g16480	0	2
At1g16490	6	9
At1g16500	10	4
At1g16510	11	26
At1g16520	23	31
At1g16530	20	16
At1g16540	5	17
At1g16560	9	7
At1g16570	0	2
At1g16590	2	6
At1g16610	4	18
At1g16640	1	0
At1g16650	0	2
At1g16670	27	40
At1g16680	0	1
At1g16690	0	0
At1g16705	27	28
At1g16710	0	1
At1g16720	43	64
At1g16730	12	20
At1g16740	4	4
At1g16750	14	12
At1g16760	1	3
At1g16770	9	10
At1g16780	8	20
At1g16790	9	9
At1g16800	0	0
At1g16810	1	0
At1g16820	0	0
At1g16830	2	1
At1g16840	3	8
At1g16850	69	80
At1g16860	4	9
At1g16870	6	8
At1g16880	37	51
At1g16900	8	13
At1g16910	0	0
At1g16920	21	29
At1g16940	0	0
At1g16950	1	2
At1g16970	0	2
At1g16980	2	3
At1g17000	0	0
At1g17010	7	10
At1g17020	43	85
At1g17040	1	2
At1g17050	40	71
At1g17060	32	30
At1g17070	0	0
At1g17080	7	7
At1g17090	18	21
At1g17100	46	64
At1g17110	0	0
At1g17120	0	0
At1g17130	2	6
At1g17140	28	49
At1g17145	6	12
At1g17150	0	0
At1g17160	3	2
At1g17170	70	156
At1g17180	31	92
At1g17190	44	76
At1g17200	34	90
At1g17210	0	1
At1g17220	44	54
At1g17230	19	17
At1g17240	0	0
At1g17250	8	1
At1g17260	4	4
At1g17280	1	2
At1g17290	11	17
At1g17300	1	7
At1g17310	4	6
At1g17330	4	0
At1g17340	28	28
At1g17350	6	7
At1g17360	24	36
At1g17370	0	6
At1g17380	78	132
At1g17390	0	0
At1g17410	0	0
At1g17420	79	137
At1g17430	32	35
At1g17440	0	0
At1g17450	1	2
At1g17455	2	2
At1g17460	19	39
At1g17470	1	2
At1g17480	3	7
At1g17490	0	4
At1g17500	3	14
At1g17510	8	18
At1g17520	0	2
At1g17530	10	9
At1g17540	4	7
At1g17545	0	0
At1g17550	4	26
At1g17560	22	42
At1g17580	0	3
At1g17590	11	18
At1g17600	30	13
At1g17610	40	48
At1g17615	1	0
At1g17620	41	52
At1g17630	2	0
At1g17640	3	6
At1g17650	50	65
At1g17665	11	18
At1g17680	0	0
At1g17690	0	4
At1g17700	38	40
At1g17710	26	25
At1g17720	11	27
At1g17730	0	0
At1g17740	0	1
At1g17745	67	119
At1g17750	13	25
At1g17760	1	7
At1g17790	0	1
At1g17800	1	1
At1g17810	21	32
At1g17830	27	42
At1g17840	29	53
At1g17850	11	7
At1g17860	40	46
At1g17870	11	34
At1g17880	9	7
At1g17890	2	4
At1g17900	0	0
At1g17910	0	0
At1g17920	9	15
At1g17930	0	1
At1g17950	11	20
At1g17960	11	19
At1g17970	40	35
At1g17980	2	4
At1g17990	55	88
At1g18010	24	34
At1g18030	0	0
At1g18040	3	16
At1g18050	0	1
At1g18060	47	57
At1g18070	2	2
At1g18080	8	11
At1g18090	11	13
At1g18100	16	56
At1g18130	0	1
At1g18140	15	19
At1g18150	3	10
At1g18160	0	3
At1g18170	36	57
At1g18180	11	12
At1g18190	5	11
At1g18200	0	1
At1g18210	14	38
At1g18220	0	0
At1g18250	66	97
At1g18260	1	2
At1g18270	14	18
At1g18280	13	17
At1g18290	2	2
At1g18310	0	0
At1g18320	18	27
At1g18330	68	110
At1g18340	0	0
At1g18350	2	2
At1g18360	28	40
At1g18370	53	75
At1g18380	46	52
At1g18390	55	77
At1g18400	50	59
At1g18410	0	2
At1g18440	12	2
At1g18450	3	7
At1g18460	5	9
At1g18470	13	10
At1g18480	1	8
At1g18485	23	15
At1g18490	1	0
At1g18500	7	6
At1g18510	0	0
At1g18520	11	12
At1g18530	0	1
At1g18540	16	20
At1g18550	0	0
At1g18560	0	0
At1g18570	70	114
At1g18580	0	0
At1g18590	68	81
At1g18600	7	3
At1g18610	0	1
At1g18620	62	74
At1g18630	1	1
At1g18640	10	11
At1g18650	49	77
At1g18660	7	7
At1g18670	5	2
At1g18680	0	0
At1g18690	0	0
At1g18700	0	0
At1g18710	44	76
At1g18720	6	10
At1g18730	56	83
At1g18740	47	69
At1g18750	0	2
At1g18800	8	11
At1g18810	57	49
At1g18830	1	1
At1g18840	18	31
At1g18850	18	39
At1g18860	6	13
At1g18870	32	38
At1g18880	30	60
At1g18890	30	43
At1g18900	0	5
At1g18910	7	20
At1g18940	7	12
At1g18950	2	6
At1g18970	16	52
At1g18980	31	54
At1g18990	7	9
At1g19000	16	17
At1g19010	0	2
At1g19020	122	196
At1g19025	2	12
At1g19030	0	0
At1g19040	0	0
At1g19050	68	98
At1g19060	0	0
At1g19080	3	0
At1g19090	1	1
At1g19100	5	13
At1g19110	0	3
At1g19120	0	1
At1g19130	3	2
At1g19140	6	6
At1g19150	66	98
At1g19160	0	0
At1g19170	3	5
At1g19180	107	191
At1g19190	9	16
At1g19200	11	26
At1g19210	25	45
At1g19220	5	8
At1g19230	15	37
At1g19240	1	0
At1g19250	65	99
At1g19270	1	8
At1g19290	0	0
At1g19300	28	55
At1g19310	9	15
At1g19320	7	11
At1g19330	19	27
At1g19340	0	1
At1g19360	4	14
At1g19370	7	10
At1g19380	78	148
At1g19390	0	0
At1g19410	0	2
At1g19430	0	0
At1g19440	31	27
At1g19450	47	75
At1g19470	0	0
At1g19480	0	0
At1g19485	1	3
At1g19500	18	19
At1g19510	25	15
At1g19520	18	19
At1g19525	10	17
At1g19530	54	115
At1g19540	37	43
At1g19570	9	18
At1g19580	1	0
At1g19600	6	9
At1g19610	71	77
At1g19620	0	1
At1g19630	8	7
At1g19640	63	76
At1g19650	17	18
At1g19660	33	44
At1g19670	54	94
At1g19680	3	3
At1g19690	17	1
At1g19700	6	14
At1g19710	5	7
At1g19720	29	43
At1g19730	11	15
At1g19740	27	38
At1g19770	39	51
At1g19780	2	2
At1g19800	5	2
At1g19830	23	20
At1g19835	15	11
At1g19850	41	68
At1g19860	0	1
At1g19870	15	28
At1g19880	2	3
At1g19890	5	8
At1g19900	22	30
At1g19920	17	17
At1g19930	0	0
At1g19940	15	20
At1g19950	8	8
At1g19960	107	136
At1g19970	17	39
At1g19980	8	14
At1g20010	44	67
At1g20020	50	70
At1g20030	26	43
At1g20050	6	8
At1g20070	56	82
At1g20080	0	1
At1g20090	6	9
At1g20100	0	6
At1g20110	0	1
At1g20120	17	30
At1g20130	5	6
At1g20150	7	8
At1g20160	49	58
At1g20180	9	15
At1g20190	77	98
At1g20200	0	0
At1g20220	14	19
At1g20230	0	0
At1g20270	1	4
At1g20280	0	0
At1g20290	0	0
At1g20300	6	6
At1g20310	18	27
At1g20330	10	11
At1g20340	34	56
At1g20350	37	70
At1g20370	6	10
At1g20380	0	3
At1g20390	11	18
At1g20400	0	0
At1g20410	1	6
At1g20430	11	15
At1g20440	62	111
At1g20450	55	88
At1g20480	0	1
At1g20490	0	9
At1g20500	10	9
At1g20510	48	97
At1g20520	0	0
At1g20530	0	2
At1g20540	3	4
At1g20550	5	9
At1g20560	4	15
At1g20575	0	5
At1g20580	5	9
At1g20590	19	36
At1g20620	22	25
At1g20630	24	39
At1g20640	9	13
At1g20650	36	37
At1g20670	0	1
At1g20680	0	1
At1g20690	0	0
At1g20693	6	39
At1g20696	7	16
At1g20700	5	7
At1g20720	1	0
At1g20730	0	0
At1g20750	2	6
At1g20760	0	0
At1g20770	2	0
At1g20780	14	0
At1g20800	2	0
At1g20810	37	38
At1g20816	2	1
At1g20823	41	61
At1g20830	15	9
At1g20840	38	50
At1g20850	34	49
At1g20860	0	0
At1g20870	7	9
At1g20880	5	7
At1g20890	3	0
At1g20900	14	24
At1g20910	0	1
At1g20920	0	4
At1g20930	21	37
At1g20940	1	2
At1g20950	17	32
At1g20960	1	3
At1g20970	0	0
At1g20980	12	12
At1g21000	47	71
At1g21010	50	56
At1g21020	0	0
At1g21050	26	45
At1g21060	18	15
At1g21065	30	35
At1g21070	11	11
At1g21080	3	0
At1g21090	32	57
At1g21100	67	132
At1g21110	71	115
At1g21120	49	99
At1g21130	74	141
At1g21140	29	52
At1g21160	0	0
At1g21170	0	0
At1g21190	2	7
At1g21200	5	10
At1g21210	0	0
At1g21220	0	1
At1g21230	2	3
At1g21240	40	56
At1g21250	83	146
At1g21270	62	89
At1g21290	0	0
At1g21300	0	0
At1g21310	65	90
At1g21320	1	2
At1g21340	0	0
At1g21350	38	56
At1g21360	13	21
At1g21370	4	2
At1g21380	1	0
At1g21390	0	2
At1g21400	67	83
At1g21410	24	51
At1g21430	0	0
At1g21440	34	56
At1g21450	11	23
At1g21460	28	53
At1g21480	0	1
At1g21500	63	109
At1g21510	1	0
At1g21520	56	99
At1g21530	0	3
At1g21540	14	13
At1g21550	50	67
At1g21560	19	43
At1g21570	0	0
At1g21580	11	6
At1g21590	23	30
At1g21600	25	43
At1g21610	0	0
At1g21630	0	0
At1g21640	16	10
At1g21650	16	8
At1g21660	0	3
At1g21670	36	69
At1g21680	41	60
At1g21690	8	17
At1g21700	0	1
At1g21710	0	0
At1g21720	0	1
At1g21730	2	0
At1g21740	6	10
At1g21750	20	29
At1g21760	4	8
At1g21770	9	11
At1g21780	10	12
At1g21790	21	53
At1g21810	9	15
At1g21820	23	46
At1g21830	2	1
At1g21840	1	0
At1g21850	6	10
At1g21860	0	0
At1g21870	0	0
At1g21880	23	44
At1g21890	10	17
At1g21900	5	17
At1g21910	81	130
At1g21920	16	27
At1g21950	0	0
At1g21970	5	8
At1g21980	9	22
At1g22010	1	0
At1g22015	8	10
At1g22020	0	0
At1g22030	13	17
At1g22040	1	3
At1g22050	8	3
At1g22060	5	9
At1g22070	18	33
At1g22080	0	0
At1g22090	0	3
At1g22110	4	7
At1g22130	5	6
At1g22140	6	4
At1g22150	2	3
At1g22160	60	81
At1g22170	15	28
At1g22180	38	66
At1g22190	42	79
At1g22200	1	2
At1g22210	0	0
At1g22240	4	3
At1g22270	2	9
At1g22275	0	0
At1g22280	23	28
At1g22290	0	0
At1g22300	1	2
At1g22310	0	0
At1g22330	41	34
At1g22335	54	68
At1g22340	7	1
At1g22360	45	66
At1g22370	36	38
At1g22380	13	16
At1g22400	63	109
At1g22410	17	23
At1g22420	0	0
At1g22430	30	50
At1g22440	13	51
At1g22450	4	4
At1g22460	3	4
At1g22480	18	26
At1g22490	0	2
At1g22500	56	74
At1g22510	24	22
At1g22520	3	2
At1g22530	60	84
At1g22540	16	14
At1g22550	29	29
At1g22570	55	74
At1g22590	58	53
At1g22600	6	10
At1g22610	0	3
At1g22620	0	0
At1g22630	54	86
At1g22640	22	45
At1g22650	27	19
At1g22660	0	3
At1g22670	0	0
At1g22690	65	121
At1g22700	37	41
At1g22710	30	69
At1g22720	0	0
At1g22730	3	9
At1g22740	60	58
At1g22750	19	21
At1g22760	6	11
At1g22770	48	65
At1g22780	16	24
At1g22790	1	3
At1g22800	0	3
At1g22810	17	31
At1g22830	0	0
At1g22840	2	4
At1g22850	31	51
At1g22860	0	0
At1g22870	0	0
At1g22880	10	11
At1g22885	29	22
At1g22890	96	123
At1g22900	10	10
At1g22910	10	10
At1g22920	0	0
At1g22930	27	59
At1g22940	1	3
At1g22960	1	1
At1g22970	1	7
At1g22980	3	0
At1g22985	12	31
At1g22990	34	65
At1g23000	22	38
At1g23010	27	36
At1g23020	50	78
At1g23030	53	70
At1g23040	39	73
At1g23050	14	12
At1g23060	25	32
At1g23070	9	12
At1g23080	28	40
At1g23090	45	75
At1g23100	19	32
At1g23120	32	48
At1g23130	57	117
At1g23140	36	66
At1g23160	1	1
At1g23180	8	8
At1g23190	8	9
At1g23200	20	30
At1g23205	62	88
At1g23210	1	1
At1g23220	2	3
At1g23230	0	2
At1g23240	8	12
At1g23250	5	6
At1g23260	1	0
At1g23270	0	0
At1g23280	11	19
At1g23290	7	6
At1g23300	0	0
At1g23310	36	57
At1g23320	0	0
At1g23330	2	11
At1g23340	1	2
At1g23350	13	16
At1g23360	22	21
At1g23370	18	37
At1g23380	20	40
At1g23390	85	103
At1g23400	35	54
At1g23410	42	64
At1g23420	7	7
At1g23430	9	26
At1g23440	6	20
At1g23450	1	1
At1g23460	8	13
At1g23480	60	77
At1g23490	6	4
At1g23510	0	0
At1g23520	13	7
At1g23530	0	0
At1g23540	1	3
At1g23550	15	32
At1g23560	23	35
At1g23570	10	12
At1g23580	4	5
At1g23590	4	6
At1g23600	6	6
At1g23610	0	1
At1g23630	1	0
At1g23640	0	0
At1g23650	4	16
At1g23670	8	10
At1g23680	0	0
At1g23690	4	5
At1g23700	1	2
At1g23710	57	113
At1g23720	12	31
At1g23730	35	47
At1g23740	51	73
At1g23750	14	14
At1g23760	9	15
At1g23780	0	6
At1g23790	19	26
At1g23800	42	69
At1g23810	1	2
At1g23820	2	5
At1g23830	22	29
At1g23840	33	32
At1g23850	29	46
At1g23860	3	7
At1g23870	33	47
At1g23880	1	0
At1g23890	2	5
At1g23910	0	0
At1g23940	4	2
At1g23950	3	9
At1g23960	7	22
At1g23980	0	0
At1g23990	0	0
At1g24000	1	1
At1g24010	5	6
At1g24020	85	128
At1g24030	6	12
At1g24040	17	9
At1g24050	1	1
[truncated: 20,799 more rows]
