# Supplementary material for: The rules of gene expression in plants: Organ identity and gene body methylation are key factors for regulation of gene expression in Arabidopsis thaliana
Source: BMC Genomics. 2008 Sep 23;9:438. doi: 10.1186/1471-2164-9-438 (PMC2566314; doi:10.1186/1471-2164-9-438)
Supplement: Additional file 13 — Housekeeping and hypervariable genes and their methylation status (1). List of Housekeeping and hypervariable genes, classified according their methylation status as defined in:Zhang X, et al: Genome-wide high-resolution mapping and functional analysis of DNA methylation in arabidopsis. Cell 2006, 126(6): 1189–1201. Gene annotation was provided by the VirtualPlant system . [file 1471-2164-9-438-S13.xls]

## Sheet: zhang
List of Housekeeping and hypervariable genes, classified according their methylation status as defined in Zhang X, et al: Genome-wide high-resolution mapping and functional analysis of DNA methylation in arabidopsis. Cell 2006, 126(6):1189-1201. Gene annotation was provided by the VirtualPlant system (http://www.virtualplant.org)
HOUSEKEEPING GENES							HYPERVARIABLE GENES
Housekeeping promoter methylated							Hypervariable "body"methylated
AT3G53690	zinc finGer (C3HC4-type RING finGer) family protein						At3g55980	zinc finGer (CCCH-type) family protein
AT3G19950	zinc finGer (C3HC4-type RING finGer) family protein						At3g48360	speckle-type POZ protein-relATed
AT1G19480	HhH-GPD base excision DNA repair family protein						At3g28220	meprin and TRAF homoloGy domain-containinG protein / MATH domain-containinG protein
AT5G65950	expressed protein						At3g50480	HomoloG of RPW8
AT5G49220	expressed protein						At2g18660	expansin family protein (EXPR3)
AT3G09180	expressed protein						At5g18470	curculin-like (mannose-bindinG) lectin family protein
AT1G72390	expressed protein						At4g19170	chloroplast-tarGeted member of a family of enzymes similar to nine-cis-epoxycarotenoid dioxyGenase
AT2G39840	Encodes the cATalytic subunit of a Type 1 phosphoprotein Ser/Thr phosphATase						At4g01700	chitinase
AT4G28980	Encodes a CDK-activATinG kinase thAT reGulATes root initial cell differentiATion						At4g23140	AF224706 Arabidopsis thaliana receptor-like protein kinase 5 (RLK5) mRNA
AT1G56560	beta-fructofuranosidase						At3g17790	acid phosphATase type 5 (ACP5)
Housekeeping "body" methylated							Hypervariable unmethylated
AT4G22750	zinc finGer (DHHC type) family protein						AT4G14365	zinc finGer (C3HC4-type RING finGer) family protein / ankyrin repeAT family protein
AT1G80400	zinc finGer (C3HC4-type RING finGer) family protein						AT3G44990	xyloGlucan endo-transGlycosylase
AT1G23980	zinc finGer (C3HC4-type RING finGer) family protein						AT4G10270	wound-responsive family protein
AT4G34040	zinc finGer (C3HC4-type RING finGer) family protein						AT1G66160	U-box domain-containinG protein
AT2G15530	zinc finGer (C3HC4-type RING finGer) family protein						AT1G77120	The protein underGoes thiolATion followinG treATment with the oxidant tert-butylhydroperoxide
AT1G30970	zinc finGer (C2H2 type) family protein						AT2G22980	similar to serine carboxypeptidase S10 family protein [Arabidopsis thaliana] (TAIR:AT2G22920
AT4G11970	YT521-B-like family protein						AT5G26920	similar to calmodulin-bindinG protein [Arabidopsis thaliana] (TAIR:AT4G25800
AT2G21150	XAP5 family protein						AT2G26530	similar to calmodulin-bindinG protein [Arabidopsis thaliana] (TAIR:AT2G15760
AT2G35230	VQ motif-containinG protein						AT4G33050	similar to calmodulin-bindinG family protein [Arabidopsis thaliana] (TAIR:AT2G26190
AT5G59710	VIP2 protein (VIP2) mRNA						AT3G56710	SiG1 bindinG protein
AT4G05000	vacuolar protein sortinG-associATed protein 28 family protein / VPS28 family protein						AT3G44860	S-adenosyl-L-methionine:carboxyl methyltransferase family protein
AT3G42050	vacuolar ATP synthase subunit H family protein						AT1G27730	RelATed to Cys2/His2-type zinc-finGer proteins found in hiGher plants
AT3G07020	UDP-Glucose:sterol Glucosyltransferase (UGT80A2)						AT4G30280	putATive xyloGlucan endotransGlycosylase/hydrolase
AT5G22030	ubiquitin-specific protease 8						AT3G26210	putATive cytochrome P450
AT1G04860	ubiquitin-specific protease 2 (UBP2) mRNA						AT5G04340	putATive c2h2 zinc finGer transcription factor mRNA
AT2G16920	ubiquitin-conjuGATinG enzyme family protein						AT2G21210	PutATive auxin-reGulATed protein whose expression is downreGulATed in response to chitin oliGomers
AT1G43690	ubiquitin interaction motif-containinG protein						AT5G48490	protease inhibitor/seed storaGe/lipid transfer protein (LTP) family protein
AT2G30100	ubiquitin family protein						AT4G12490	protease inhibitor/seed storaGe/lipid transfer protein (LTP) family protein
AT2G24640	ubiquitin carboxyl-terminal hydrolase family protein / zinc finGer (MYND type) family protein						AT4G12470	protease inhibitor/seed storaGe/lipid transfer protein (LTP) family protein
AT5G08390	transducin family protein / WD-40 repeAT family protein						AT2G14610	PR1 Gene expression is induced in response to a variety of pAThoGens
AT4G11270	transducin family protein / WD-40 repeAT family protein						AT3G28290	Possesses a transmembrane domain and a small reGion thAT has sequence similarities to inteGrins from funGi
AT3G05090	transducin family protein / WD-40 repeAT family protein						AT2G26020	plant defensin-fusion protein
AT2G20330	transducin family protein / WD-40 repeAT family protein						AT3G49780	Phytosulfokine 3 precursor
AT2G19430	transducin family protein / WD-40 repeAT family protein						AT1G73600	phosphoethanolamine N-methyltransferase 3
AT1G29220	transcriptional reGulATor family protein						AT5G64120	peroxidase
AT4G17020	transcription factor-relATed						AT4G12480	pEARLI 1 mRNA
AT5G63200	tetrATricopeptide repeAT (TPR)-containinG protein						AT5G05600	oxidoreductase
AT5G19660	subtilase family protein						AT3G24500	One of three Genes in A
AT5G05130	SNF2 domain-containinG protein / helicase domain-containinG protein / RING finGer domain-containinG protein						AT2G17040	no apical meristem (NAM) family protein
AT1G55300	similar to TATA-bindinG protein-associATed factor TAFII55-like [Oryza sATiva (japonica cultivar-Group)] (GB:BAD68329						AT5G04950	nicotianamine synthase
AT2G36740	similar to stress responsive Gene 6						AT3G26830	MutATions in pad3 are defective in biosynthesis of the indole derived phytoalexin camalexin
AT2G39760	similar to speckle-type POZ protein-relATed [Arabidopsis thaliana] (TAIR:AT5G19000						AT5G24780	mRNA for veGetATive storaGe protein
AT2G45500	similar to spastin ATPase						AT5G05410	mRNA for DREB2A
AT1G48360	similar to Similar to Caenorhabditis eleGans cosmid C01G5						AT4G24570	mitochondrial substrATe carrier family protein
AT5G24710	similar to protein kinase family protein [Arabidopsis thaliana] (TAIR:AT5G38560						AT5G23020	methylthioalkymalATe synthase-like
AT1G62930	similar to pentATricopeptide (PPR) repeAT-containinG protein [Arabidopsis thaliana] (TAIR:AT1G63130						AT5G44680	methyladenine Glycosylase family protein
AT2G36240	similar to pentATricopeptide (PPR) repeAT-containinG protein [Arabidopsis thaliana] (TAIR:AT1G09900						AT4G21830	methionine sulfoxide reductase domain-containinG protein / SeIR domain-containinG protein
AT1G18700	similar to Galactosyl transferase GMA12/MNN10 family protein [Arabidopsis thaliana] (TAIR:AT1G18690						AT3G56400	member of WRKY Transcription Factor
AT2G24250	similar to F-box family protein [Arabidopsis thaliana] (TAIR:AT1G64840						AT2G40750	member of WRKY Transcription Factor
AT1G51745	similar to expressed protein [Arabidopsis thaliana] (TAIR:AT3G03140						AT1G80840	member of WRKY Transcription Factor
AT4G14310	similar to expressed protein [Arabidopsis thaliana] (TAIR:AT2G22795						AT2G38470	member of WRKY Transcription Factor
AT5G12370	similar to Brain secretory protein SEC10P [Homo sapiens] (GB:AAH41126						AT1G69490	Member of NAC Gene family
AT3G59950	similar to autophaGy 4a (APG4a) [Arabidopsis thaliana] (TAIR:AT2G44140						AT3G45970	member of EXPANSIN-LIKE
AT4G34660	SH3 domain-containinG protein 2 (SH3P2)						AT5G57220	member of CYP81F
AT2G07360	SH3 domain-containinG protein						AT1G69530	Member of Alpha-Expansin Gene Family
AT4G15180	SET domain-containinG protein						AT3G02550	LOB domain protein 41 / lATeral orGan boundaries domain protein 41 (LBD41)
AT4G15415	serine/threonine protein phosphATase 2A (PP2A) reGulATory subunit B' (B'Gamma)						AT5G59320	lipid transfer protein 3 mRNA
AT2G28390	SAND family protein						AT3G27690	Lhcb2 protein (Lhcb2:4) mRNA
AT5G10070	RNase L inhibitor protein-relATed						AT3G16530	Lectin like protein whose expression is induced upon treATment with chitin oliGomers
AT1G11650	RNA-bindinG protein 45 (RBP45)						AT5G62360	invertase/pectin methylesterase inhibitor family protein
AT2G17510	ribonuclease II family protein						AT4G30650	hydrophobic protein
AT2G30710	RabGAP/TBC domain-containinG protein						AT5G52760	heavy-metal-associATed domain-containinG protein
AT4G18600	putATive WAVE homoloG						AT5G52750	heavy-metal-associATed domain-containinG protein
AT4G34110	PutATive poly-A bindinG protein						AT1G74670	Gibberellin-responsive protein
AT4G01810	protein transport protein-relATed						AT5G45670	GDSL-motif lipase/hydrolase family protein
AT5G18190	protein kinase family protein						AT1G29660	GDSL-motif lipase/hydrolase family protein
AT3G53030	protein kinase family protein						AT1G75750	GA-responsive GAST1 protein homoloG reGulATed by BR and GA antaGonistically
AT1G67580	protein kinase family protein						AT5G57785	expressed protein
AT1G54610	protein kinase family protein						AT4G29780	expressed protein
AT4G16570	protein arGinine N-methyltransferase-relATed						AT3G60420	expressed protein
AT2G19560	proteasome protein-relATed						AT2G25735	expressed protein
AT3G01150	polypyrimidine tract-bindinG protein homoloG (PTB) mRNA						AT1G80130	expressed protein
AT5G53180	polypyrimidine tract-bindinG protein						AT1G52200	expressed protein
AT2G22530	phosphATidylinositolGlycan-relATed						AT1G33055	expressed protein
AT5G17250	phosphATidylinositolGlycan class O (PIG-O) family protein						AT1G19960	expressed protein
AT4G14920	PHD finGer transcription factor						AT1G19180	expressed protein
AT4G27910	PHD finGer protein-relATed / SET domain-containinG protein (TX4)						AT1G19020	expressed protein
AT4G10940	PHD finGer family protein						AT1G14870	expressed protein
AT1G47750	peroxisomal bioGenesis factor 11 family protein / PEX11 family protein						AT1G05575	expressed protein
AT3G22920	peptidyl-prolyl cis-trans isomerase						AT2G40000	expressed protein
AT2G41790	peptidase M16 family protein / insulinase family protein						AT2G18690	expressed protein
AT1G73400	pentATricopeptide (PPR) repeAT-containinG protein						AT2G14560	expressed protein
AT1G62860	pentATricopeptide (PPR) repeAT-containinG protein						AT1G05340	expressed protein
AT1G55630	pentATricopeptide (PPR) repeAT-containinG protein						AT4G02380	Encodes lATe embryoGenesis abundant protein
AT2G02150	pentATricopeptide (PPR) repeAT-containinG protein						AT2G23170	encodes an IAA-amido synthase thAT conjuGATes Asp and other amino acids to auxin in vitro
AT2G47350	PAPA-1-like family protein / zinc finGer (HIT type) family protein						AT5G44420	Encodes an ethylene- and jasmonATe-responsive plant defensin
AT1G50670	OTU-like cysteine protease family protein						AT3G22840	Encodes an early liGht-inducible protein
AT1G13320	one of three Genes encodinG the 65 kDa reGulATory subunit of protein phosphATase 2A (PP2A)						AT2G24850	Encodes a tyrosine aminotransferase thAT is responsive to treATment with jasmonic acid
AT1G25490	One of three Genes encodinG phosphoprotein phosphATase 2A reGulATory subunit A						AT3G61190	Encodes a protein with a C2 domain thAT binds to BON1 in yeast two hybrid analyses
AT1G61000	Nuf2 family protein						AT4G30270	encodes a protein similar to endo xyloGlucan transferase in sequence
AT1G17410	nucleoside diphosphATe kinase family protein						AT3G49620	encodes a protein similar to 2-oxoacid-dependent dioxyGenase
AT2G21600	mRNA for ATRer1B						AT3G30775	Encodes a proline oxidase thAT is predicted to localize to the inner mitochondrial membrane
AT3G20650	mRNA cappinG enzyme family protein						AT5G54490	Encodes a PINOID (PID)-bindinG protein containinG putATive EF-hand calcium-bindinG motifs
AT5G56450	mitochondrial substrATe carrier family protein						AT5G47220	Encodes a member of the ERF (ethylene response factor) subfamily B-3 of ERF/AP2 transcription factor family (ATERF-2)
AT5G48970	mitochondrial substrATe carrier family protein						AT2G26560	encodes a lipid acyl hydrolase with wide substrATe specificity thAT accumulATes upon infection by funGal and bacterial pAThoGens
AT4G26180	mitochondrial substrATe carrier family protein						AT4G27410	Encodes a Gene induced in response to dessicATion
AT3G17310	methyltransferase family protein						AT5G57560	Encodes a cell wall-modifyinG enzyme
AT4G26640	member of WRKY Transcription Factor						AT2G41100	encodes a calmodulin-like protein
AT5G08080	member of SYP13 Gene Family						AT1G72900	disease resistance protein (TIR-NBS class)
AT1G08960	member of Potassium-dependent sodium-calcium exchanGer like-family						AT4G15210	cytosolic beta-amylase expressed in rosette leaves and inducible by suGar
AT1G63700	member of MEKK subfamily						AT4G23600	Coronotine induced Gene belonGinG to the tyrosine aminotransferase family but recent work proved thAT it functions as cystine lyase
AT3G24350	member of Glycoside Hydrolase Family 17						AT3G22060	contains Pfam profile: PF01657 Domain of unknown function thAT is usually associATed with protein kinase domain Pfam:PF00069
AT4G26570	member of ATCBLs (Calcineurin B-like Calcium Sensor Proteins)						AT5G52310	cold reGulATed Gene
AT1G51600	member of a novel family of plant-specific GATA-type transcription factors						AT5G15960	cold and ABA inducible protein kin1
AT5G14850	mannosyltransferase						AT2G43570	chitinase
AT4G04320	malonyl-CoA decarboxylase family protein						AT1G76650	calcium-bindinG EF hand family protein
AT3G07400	lipase class 3 family protein						AT3G19710	branched-chain amino acid aminotransferase
AT5G37590	kinesin liGht chain-relATed						AT5G56870	beta-Galactosidase
AT1G55270	kelch repeAT-containinG F-box family protein						AT3G01290	band 7 family protein
AT4G39560	kelch repeAT-containinG F-box family protein						AT1G29510	auxin-responsive protein
AT4G39240	kelch repeAT-containinG F-box family protein						AT4G38860	auxin-responsive protein
AT2G05755	inteGral membrane family protein						AT1G29440	auxin-responsive family protein
AT1G76340	inteGral membrane family protein						AT1G29430	auxin-responsive family protein
AT1G26170	importin beta-2 subunit family protein						AT3G50970	Arabidopsis thaliana dehydrin (Xero 2)
AT2G35320	homoloGue of the animal Eys Absent Genes						AT5G20230	Al-stress-induced Gene
AT2G32900	homoloGous to Drosophila ZW10						AT1G43800	acyl-(acyl-carrier-protein) desATurase
AT5G64813	GTP-bindinG protein-relATed						AT3G58990	aconitase C-terminal domain-containinG protein
AT3G63150	GTP-bindinG protein-relATed						AT3G50930	AAA-type ATPase family protein
AT1G08750	GPI-anchor transamidase						AT2G42540	A cold-reGulATed Gene whose product is tarGeted to the chloroplast and constitutive expression increases freezinG tolerance in protoplasts in vitro and chloroplasts in vivo
AT3G07180	GPI transamidase component PIG-S-relATed						AT4G21870	26
AT5G19130	GPI transamidase component family protein / Gaa1-like family protein
AT1G18580	Glycosyltransferase family protein 8						Hypervariable Promoter metylated
AT1G16570	Glycosyl transferase family 1 protein						At1g35710	leucine-rich repeat transmembrane protein kinase
AT1G15280	Glycine-rich protein						At5g39670	calcium-binding EF hand family protein
AT5G18580	fass mutants have aberrant cell shapes due to defects in arranGement of cortical microtubules						At1g35140	At1g35140 (At1g35140/T32G9_32) mRNA
AT3G20620	F-box family protein-relATed
AT5G21040	F-box family protein / WD-40 repeAT family protein
AT3G21170	F-box family protein
AT5G65540	expressed protein
AT5G63220	expressed protein
AT5G63000	expressed protein
AT5G58100	expressed protein
AT5G54440	expressed protein
AT5G46850	expressed protein
AT5G46560	expressed protein
AT5G41950	expressed protein
AT5G41270	expressed protein
AT5G32470	expressed protein
AT5G27970	expressed protein
AT5G25270	expressed protein
AT5G20680	expressed protein
AT5G16280	expressed protein
AT5G11040	expressed protein
AT4G38500	expressed protein
AT4G35870	expressed protein
AT4G34310	expressed protein
AT4G30900	expressed protein
AT4G24880	expressed protein
AT4G17060	expressed protein
AT4G16100	expressed protein
AT4G08240	expressed protein
AT4G04920	expressed protein
AT3G61710	expressed protein
AT3G58050	expressed protein
AT3G51640	expressed protein
AT3G32940	expressed protein
AT3G30843	expressed protein
AT3G30160	expressed protein
AT3G29330	expressed protein
AT3G28670	expressed protein
AT3G28430	expressed protein
AT3G27930	expressed protein
AT3G18380	expressed protein
AT3G12590	expressed protein
AT3G12010	expressed protein
AT3G05680	expressed protein
AT3G01200	expressed protein
AT2G40316	expressed protein
AT1G67960	expressed protein
AT1G54650	expressed protein
AT1G53640	expressed protein
AT1G50710	expressed protein
AT1G48110	expressed protein
AT1G36990	expressed protein
AT1G16650	expressed protein
AT1G04910	expressed protein
AT5G26760	expressed protein
AT4G26410	expressed protein
AT4G17410	expressed protein
AT4G15840	expressed protein
AT3G47850	expressed protein
AT2G47760	expressed protein
AT2G44090	expressed protein
AT2G42700	expressed protein
AT2G41960	expressed protein
AT2G40980	expressed protein
AT2G32910	expressed protein
AT2G24960	expressed protein
AT2G22720	expressed protein
AT2G20790	expressed protein
AT2G18770	expressed protein
AT1G61670	expressed protein
AT1G11060	expressed protein
AT1G04390	expressed protein
AT1G21480	exostosin family protein
AT4G38040	exostosin family protein
AT1G67410	exostosin family protein
AT2G38960	endoplasmic reticulum oxidoreductin 1 (ERO1) family protein
AT4G31150	endonuclease V family protein
AT5G56290	Encodes the peroxisomal tarGetinG siGnal type 1 receptor thAT facilitATes peroxisomal protein translocATion
AT1G49040	Encodes soluble protein containinG N-terminal DENN domain and eiGht C-terminal WD-40 repeATs
AT2G38440	Encodes SCAR2
AT5G41480	Encodes protein similar to dihydrofolATe synthetase and folylpolyGlutamATe synthetase
AT2G21470	Encodes one of the two subunits of the SUMO activATion enzyme required durinG sumolATion
AT3G33520	Encodes ACTIN-RELATED PROTEIN6 (ARP6)
AT3G53090	encodes a ubiquitin-protein liGase containinG a HECT domain
AT1G73100	Encodes a SU(VAR)3-9 homoloG
AT5G27840	encodes a serine/threonine protein phosphATase expressed in expressed in roots
AT1G22020	Encodes a putATive serine hydroxymethyltransferase
AT5G55260	Encodes a protein with similarity to the cATalytic subunit of the mammalian PPX protein phospATase
AT3G10390	Encodes a plant homoloG of a SWIRM domain containinG protein found in histone deacetylase complexes in mammals
AT1G80350	encodes a p60 kATanin protein thAT is expressed throuGhout the plant
AT5G63870	Encodes a nuclear localized serine/threonine phosphATase thAT appears to be reGulATed by redox activity and is a positive reGulATor of cryptochrome mediATed blue liGht siGnallinG
AT5G45050	Encodes a member of WRKY Transcription Factor (Group II-e) thAT confers resistance to tobacco rinGspot nepovirus
AT3G01910	Encodes a homodimeric Mo-enzyme with molybdopterin as orGanic component of the molybdenum cofactor
AT1G15690	Encodes a H(+)-translocATinG (pyrophosphATe-enerGized) inorGanic pyrophosphATase (H(+)-PPase
AT4G33650	dynamin-like protein 2a (ADL2a)
AT1G59610	dynamin-like protein
AT4G00420	double-stranded RNA-bindinG domain (DsRBD)-containinG protein
AT5G49060	DNAJ heAT shock N-terminal domain-containinG protein
AT2G25560	DNAJ heAT shock N-terminal domain-containinG protein
AT1G79350	DNA-bindinG protein
AT1G20670	DNA-bindinG bromodomain-containinG protein
AT3G21290	dentin sialophosphoprotein-relATed
AT2G39750	dehydrATion-responsive family protein
AT1G68720	cytidine/deoxycytidylATe deaminase family protein
AT5G46210	cullin
AT5G51430	conserved oliGomeric GolGi complex component-relATed / COG complex component-relATed
AT4G34450	coATomer Gamma-2 subunit
AT1G56590	clAThrin adaptor complexes medium subunit family protein
AT5G15440	circadian clock couplinG factor-relATed
AT5G53010	calcium-transportinG ATPase
AT1G20760	calcium-bindinG EF hand family protein
AT1G21630	calcium-bindinG EF hand family protein
AT4G00590	asparaGinase 2 family protein
AT2G23140	armadillo/beta-cATenin repeAT family protein / U-box domain-containinG protein
AT3G60350	armadillo/beta-cATenin repeAT family protein / F-box family protein
AT5G13390	Arabidopsis thaliana nef1 mRNA for no exine formATion-1
AT1G70570	anthranilATe phosphoribosyltransferase
AT2G04740	ankyrin repeAT family protein
AT2G17390	ankyrin repeAT family protein
AT4G33090	aminopeptidase M
AT1G13560	aminoalcoholphosphotransferase (AAPT1)
AT1G55620	AF366368 Arabidopsis thaliana CLC-f chloride channel protein mRNA
AT5G05920	AF296078 Arabidopsis thaliana deoxyhypusine synthase mRNA
AT5G11490	adaptin family protein
AT1G55320	acyl-activATinG enzyme 18 (AAE18)
AT2G27600	AAA-type ATPase family protein / vacuolar sortinG protein-relATed
AT1G77140	A peripheral membrane protein thAT associATes with microsomal membranes
AT4G09520	2
Housekeeping unmethylated
AT5G01980	zinc finGer (C3HC4-type RING finGer) family protein
AT5G01960	zinc finGer (C3HC4-type RING finGer) family protein
AT3G16090	zinc finGer (C3HC4-type RING finGer) family protein
AT1G68070	zinc finGer (C3HC4-type RING finGer) family protein
AT4G16510	YbaK/prolyl-tRNA synthetase-relATed
AT4G00170	vesicle-associATed membrane family protein / VAMP family protein
AT5G50870	ubiquitin-conjuGATinG enzyme
AT4G27960	ubiquitin conjuGATinG enzyme mRNA
AT5G59300	ubiquitin conjuGATinG enzyme E2
AT5G19720	tRNA synthetase class I (E and Q) family protein
AT2G38950	transcription factor jumonji (jmj) family protein / zinc finGer (C5HC2 type) family protein
AT1G32400	TOM2A encodes a 280 amino acid putATive four-pass transmembrane protein with a C-terminal farnesylATion siGnal
AT3G25580	thioredoxin-relATed
AT1G31020	thioredoxin o (TRXO2)
AT3G16640	TCTP homoloG (TCTP) mRNA
AT3G13445	TBP (TATA bindinG protein) associATes with TAF(II)s (TBP-associATed factors) to form the TFIID General transcription factor complex
AT4G31200	SWAP (Suppressor-of-White-APricot)/surp domain-containinG protein
AT1G51450	SPla/RYanodine receptor (SPRY) domain-containinG protein
AT5G21010	speckle-type POZ protein-relATed
AT5G27720	small nuclear ribonucleoprotein
AT2G37160	similar to transducin family protein / WD-40 repeAT family protein [Arabidopsis thaliana] (TAIR:AT3G53390
AT3G01340	similar to transducin family protein / WD-40 repeAT family protein [Arabidopsis thaliana] (TAIR:AT2G30050
AT2G32760	similar to similar to UV radiATion resistance associATed [Apis mellifera] (GB:XP_395920
AT5G13050	similar to putATive 5-formyltetrahydrofolATe cycloliGase [Oryza sATiva (japonica cultivar-Group)] (GB:XP_478853
AT5G19830	similar to peptidyl-tRNA hydrolase family protein [Arabidopsis thaliana] (TAIR:AT5G16140
AT3G08780	similar to P0458H05
AT4G32560	similar to MGC89046 protein [Xenopus tropicalis] (GB:AAH82492
AT1G73930	similar to FLJ00229 protein [Homo sapiens] (GB:BAB84982
AT3G59000	similar to F-box family protein [Arabidopsis thaliana] (TAIR:AT3G58930
AT3G48070	similar to expressed protein [Arabidopsis thaliana] (TAIR:AT5G62910
AT3G27320	similar to expressed protein [Arabidopsis thaliana] (TAIR:AT5G14310
AT5G60390	similar to elonGATion factor 1-alpha / EF-1-alpha [Arabidopsis thaliana] (TAIR:AT1G07930
AT1G32050	secretory carrier membrane protein (SCAMP) family protein
AT5G63110	RPD3-like histone deacetylase
AT1G76940	RNA recoGnition motif (RRM)-containinG protein
AT2G42240	RNA recoGnition motif (RRM)-containinG protein
AT2G41060	RNA recoGnition motif (RRM)-containinG protein
AT2G39720	RING-H2 finGer protein RHC2a mRNA
AT2G38680	pyrimidine 5'-nucleotidase family protein / uridine monophosphATe hydrolase-1 (UMPH-1) family protein
AT2G29900	presenilin family protein
AT5G05820	phosphATe translocATor-relATed
AT2G18030	peptide methionine sulfoxide reductase family protein
AT1G10330	pentATricopeptide (PPR) repeAT-containinG protein
AT3G55140	pectATe lyase family protein
AT4G05320	One of five polyubiquitin Genes in A
AT4G34840	nucleosidase-relATed
AT3G63000	NPL4 family protein
AT2G03800	novel ethanol-hypersensitive mutant
AT1G02740	MRG family protein
AT5G18940	Mo25 family protein
AT4G15010	mitochondrial substrATe carrier family protein
AT2G39960	microsomal siGnal peptidase 25 kDa subunit
AT4G31710	member of PutATive liGand-GATed ion channel subunit family
AT3G10920	manGanese superoxide dismutase (MSD1) mRNA
AT1G02140	maGo nashi family protein
AT1G25570	leucine-rich repeAT protein-relATed
AT4G24500	hydroxyproline-rich Glycoprotein family protein
AT1G73840	hydroxyproline-rich Glycoprotein family protein
AT1G18680	HNH endonuclease domain-containinG protein
AT3G28715	H+-transportinG two-sector ATPase
AT2G25610	H+-transportinG two-sector ATPase
AT2G20810	Glycosyl transferase family 8 protein
AT1G27600	Glycosyl transferase family 43 protein
AT3G14960	Galactosyltransferase family protein
AT4G03240	frATaxin protein-relATed
AT1G49590	formin-bindinG protein-relATed
AT1G63390	flavin-containinG monooxyGenase-relATed / FMO-relATed
AT4G38170	far-red impaired responsive protein
AT2G43260	F-box family protein / S locus-relATed
AT5G66290	expressed protein
AT5G64600	expressed protein
AT5G64400	expressed protein
AT5G63820	expressed protein
AT5G58020	expressed protein
AT5G56880	expressed protein
AT5G54890	expressed protein
AT5G51880	expressed protein
AT5G42960	expressed protein
AT5G21070	expressed protein
AT5G14310	expressed protein
AT5G13890	expressed protein
AT5G07730	expressed protein
AT4G16320	expressed protein
AT3G63270	expressed protein
AT3G59390	expressed protein
AT3G58630	expressed protein
AT3G51100	expressed protein
AT3G12940	expressed protein
AT3G09860	expressed protein
AT3G07530	expressed protein
AT3G06180	expressed protein
AT2G42670	expressed protein
AT2G40935	expressed protein
AT2G22370	expressed protein
AT2G01410	expressed protein
AT1G76850	expressed protein
AT1G56260	expressed protein
AT4G33380	expressed protein
AT4G18230	expressed protein
AT4G15950	expressed protein
AT1G03260	expressed protein
AT2G35100	exostosin family protein
AT4G15960	epoxide hydrolase
AT3G58580	endonuclease/exonuclease/phosphATase family protein
AT1G29260	Encodes the peroxisomal tarGetinG siGnal type 2 receptor thAT facilitATes peroxisomal protein translocATion
AT3G02470	Encodes a S-adenosylmethionine decarboxylase involved in polyamine biosynthesis
AT3G20970	Encodes a protein containinG the NFU domain thAT may be involved in iron-sulfur cluster assembly
AT3G20840	Encodes a member of the AINTEGUMENTA-like (AIL) subclass of the AP2/EREBP family of transcription factors and is essential for quiescent center (QC) specificATion and stem cell activity
AT1G13870	Encodes a homoloG of the yeast TOT4/KTI12 protein
AT4G09000	Encodes a 14-3-3 Gene
AT2G04550	dual specificity protein phosphATase family protein
AT1G79810	Dominant suppressor of det1 phenotypes
AT1G10350	DNAJ heAT shock protein
AT2G47330	DEAD/DEAH box helicase
AT4G37830	cytochrome c oxidase-relATed
AT1G02410	cytochrome c oxidase assembly protein CtaG / Cox11 family
AT5G02380	cysteine-rich protein with copper-bindinG activity
AT1G59520	CW7 mRNA
AT1G22920	COP9 siGnalosome subunit 5B / CSN subunit 5B (CSN5B) / c-JUN coactivATor protein AJH1
AT1G71230	COP9 siGnalosome subunit 5A / CSN subunit 5A (CSN5A) / c-JUN coactivATor protein AJH2
AT4G24550	clAThrin adaptor complexes medium subunit family protein
AT1G73440	calmodulin-relATed
AT1G02130	BelonGs to the Rab1 GTPase subfamily
AT5G54680	basic helix-loop-helix (bHLH) family protein
AT2G22640	Arabidopsis thaliana Unknown protein (AT2G22640
AT1G03445	Arabidopsis thaliana BSU1 Ser/Thr phosphATase
AT3G09740	AF355757 Arabidopsis thaliana syntaxin of plants 71 (SYP71) mRNA
AT3G49870	ADP-ribosylATion factor
AT5G09810	actin 7 (ACT7) / actin 2
Not mapped
At5g07740	pseudogene
At5g38730	pentatricopeptide (PPR) repeat-containing protein
At2g13970	Mutator-like transposase family
At3g47310	Mutator-like transposase family
At5g57250
At2g41030
At1g05050
