# Supplementary material for: The rules of gene expression in plants: Organ identity and gene body methylation are key factors for regulation of gene expression in Arabidopsis thaliana
Source: BMC Genomics. 2008 Sep 23;9:438. doi: 10.1186/1471-2164-9-438 (PMC2566314; doi:10.1186/1471-2164-9-438)
Supplement: Additional file 15 — Function of housekeeping and hypervariable genes. Analysis of over-representation of gene ontology functional terms in housekeeping and hypervariable genes (performed in VirtualPlant – [file 1471-2164-9-438-S15.xls]

## Sheet: Hoja1
Analysis of over-representation of gene ontology functional terms in housekeeping and hypervariable genes (performed in VirtualPlant - http://www.virtualplant.org)
Gene Ontology Term	Observed Frequency	Expected Frequency		p-value of over-representation
HOUSEKEEPING GENES
biological process unknown	125 out of 273 genes, 45.8%	11882 out of 34427 genes, 34.5%		0.00414
HYPERVARIABLE GENES
response to stimulus	25 out of 84 genes, 29.8%	2526 out of 34427 genes, 7.3%	4.05e-08
response to endogenous stimulus	15 out of 84 genes, 17.9%	953 out of 34427 genes, 2.8%	4.61e-07
response to hormone stimulus	13 out of 84 genes, 15.5%	678 out of 34427 genes, 2.0%	4.98e-07
response to abiotic stimulus	19 out of 84 genes, 22.6%	1647 out of 34427 genes, 4.8%	6.01e-07
response to chemical stimulus	14 out of 84 genes, 16.7%	1067 out of 34427 genes, 3.1%	1.40e-05
response to temperature stimulus	7 out of 84 genes, 8.3%	249 out of 34427 genes, 0.7%	0.00012
response to auxin stimulus	6 out of 84 genes, 7.1%	263 out of 34427 genes, 0.8%	0.00222
response to chitin	2 out of 84 genes, 2.4%	8 out of 34427 genes, 0.0%	0.00783
lipid transport	4 out of 84 genes, 4.8%	113 out of 34427 genes, 0.3%	0.00832
