# Supplementary material for: The rules of gene expression in plants: Organ identity and gene body methylation are key factors for regulation of gene expression in Arabidopsis thaliana
Source: BMC Genomics. 2008 Sep 23;9:438. doi: 10.1186/1471-2164-9-438 (PMC2566314; doi:10.1186/1471-2164-9-438)
Supplement: Additional file 17 — Correlation between gene responsiveness as determined by the fold-change method and gene body methylation. Table listing gene responsiveness as determined by the fold-change method (≥ |2|), and the corresponding frequencies of methylated genes. [file 1471-2164-9-438-S17.xls]

## Sheet: Hoja1
gene responsiveness	frequency of methylated genes
166	0
165	0
164	0
163	0
162	0
161	0
160	0
159	0.25
158	0
157	0
156	0
155	0.25
154	0
153	0
152	0
151	0
150	0
149	0
148	0
147	0
146	0
145	0
144	0
143	0
142	0
141	0
140	0
139	0
138	0
137	0
136	0
135	0
134	0
133	0
132	0
131	0
130	0
129	0
128	0
127	0
126	0
125	0
124	0
123	0
122	0
121	0
120	0
119	0
118	0
117	0
116	0
115	0
114	0
113	0
112	0
111	0
110	0
109	0.130435
108	0
107	0
106	0
105	0.0740741
104	0.210526
103	0.1875
102	0.08
101	0.153846
100	0
99	0.0454545
98	0.21875
97	0.0909091
96	0.190476
95	0.157895
94	0.347826
93	0.0689655
92	0.0555556
91	0.166667
90	0.148148
89	0.142857
88	0.0857143
87	0.0357143
86	0.0789474
85	0.115385
84	0.130435
83	0.194444
82	0.235294
81	0.179487
80	0.0714286
79	0.147059
78	0.119048
77	0.236364
76	0.26087
75	0.183673
74	0.218182
73	0.12
72	0.138889
71	0.2
70	0.163636
69	0.169492
68	0.220339
67	0.316667
66	0.129032
65	0.239437
64	0.307692
63	0.193548
62	0.2
61	0.160494
60	0.173333
59	0.202899
58	0.192308
57	0.230769
56	0.179487
55	0.211268
54	0.238095
53	0.231579
52	0.303797
51	0.197368
50	0.275
49	0.230769
48	0.25
47	0.217391
46	0.30303
45	0.23
44	0.225
43	0.342593
42	0.287129
41	0.259615
40	0.195876
39	0.350877
38	0.272727
37	0.339623
36	0.252101
35	0.312977
34	0.324324
33	0.352459
32	0.328125
31	0.320652
30	0.343949
29	0.323353
28	0.415205
27	0.300578
26	0.335025
25	0.311558
24	0.463415
23	0.308901
22	0.370192
21	0.394495
20	0.370192
19	0.421569
18	0.351562
17	0.439394
16	0.333333
15	0.390625
14	0.337079
13	0.407166
12	0.403785
11	0.382022
10	0.404199
9	0.409639
8	0.398649
7	0.420842
6	0.457195
5	0.481073
4	0.485632
3	0.43578
2	0.440252
1	0.478477
0	0.427083
