# Supplementary material for: The rules of gene expression in plants: Organ identity and gene body methylation are key factors for regulation of gene expression in Arabidopsis thaliana
Source: BMC Genomics. 2008 Sep 23;9:438. doi: 10.1186/1471-2164-9-438 (PMC2566314; doi:10.1186/1471-2164-9-438)
Supplement: Additional file 19 — Results of simple regression models, given by experimental category. Description is as Table 2, see main text. [file 1471-2164-9-438-S19.xls]

## Sheet: Hoja1
Results of simple regression models, given by experimental category. Legend is as Table 2, see main text.
Regression Model	Experiments	Data Source	R2	R	p
Responsiveness ~ Methylation frequency	All	Zhang et al. (2006)	0.8	-0.89	<2E-16
	Abiotic		0.56	-0.75	9.00E-08
	Biotic		0.48	-0.69	2.00E-05
	Chemical		0.13	-0.36	0.001
	Hormone		0.53	-0.73	0.03
	Mutant		0.68	-0.82	1.00E-06
	Nutrient		0.45	-0.67	2.00E-02
	Organ-comparison		0.75	-0.87	4.00E-15
	All	Zilbermann et al. (2007)	0.8	-0.87	<2E-16
	Abiotic		0.66	-0.82	5.00E-10
	Biotic		0.72	-0.85	1.00E-09
	Chemical		0.3	-0.59	0.008
	Hormone		0.25	-0.65	0.00005
	Mutant		0.47	-0.75	0.00001
	Nutrient		0.27	-0.58	0.05
	Organ-comparison		0.68	-0.83	5.00E-13
Responsiveness ~ Frequency of genes target of H3k27me3	All	Zhang et al. (2007)	0.12	0.35	0.000207
Responsiveness ~ Gene size	All	TAIR Genome v6.0	0.02	n.d.	>0.01
Responsiveness ~ Number of cis-acting regulatory elements	All	AGRIS (Davuluri et al. 2003)	0.05	n.d.	>0.01
