# Supplementary material for: The rules of gene expression in plants: Organ identity and gene body methylation are key factors for regulation of gene expression in Arabidopsis thaliana
Source: BMC Genomics. 2008 Sep 23;9:438. doi: 10.1186/1471-2164-9-438 (PMC2566314; doi:10.1186/1471-2164-9-438)
Supplement: Additional file 20 — ANOVA models for the effect of methylation and TATA-box presence on gene responsiveness, by category of experimental treatment. The models have the form Y ~ aX + b, where X was a factor encoding the presence or absence of those features as two different levels. We used the 'aov' function in R to fit the model. The F statistic estimates the significance of the contribution of the factors to the response. The differences between the levels of the factors were estimated by the Tukey procedure, using the 'glht' function from the 'multcomp' package in R. This is equivalent to comparing the coefficients of the factors. The Bayesian Information Criteria was calculated in R using the 'BIC' function in the package 'nlme'. This parameter represents the "a posteriori" probability of the model to be true, being maximized when the magnitude of the parameter is minimized. [file 1471-2164-9-438-S20.xls]

## Sheet: Hoja1
ANOVA models for the effect of methylation and TATA-box presence on gene responsiveness, by category of experimental treatment.The models have the form Y ~ X + , where X was a factor encoding the presence or absence of those features as two different levels. We used the ‘aov’ function in R to fit the model. The F statistic estimates the significance of the contribution of the factors to the res…
ANOVA Model	Experiments	Data Source	F	p	Tukey statistic	p	BIC
Responsiveness ~ Methylation status	All	Zhang et al. (2006)	651.9	<2E-16	-11.67	<2E-16	138082
	Abiotic		361.1	<2E-16	-2002	<2E-16	92968
	Biotic		257.6	<2E-16	-1387	<2E-16	86761
	Chemical		156.5	<2E-16	-0.509	<2E-16	63653
	Hormone		167.9	<2E-16	-0.444	<2E-16	58317
	Mutant		561.8	<2E-16	-1557	<2E-16	78407
	Nutrient		291.0	<2E-16	-0.364	<2E-16	43709
	Organ-comparison		536.3	<2E-16	-5340	<2E-16	117123
	All	Zilbermann et al. (2007)	738.6	<2E-16	-10950	<2E-16	118366
	Abiotic		475.3	<2E-16	-2046	<2E-16	79768
	Biotic		278.2	<2E-16	-1275	<2E-16	74234
	Chemical		252.3	<2E-16	-0.582	<2E-16	54716
	Hormone		259.4	<2E-16	-0.498	<2E-16	50200
	Mutant		668	<2E-16	-1499	<2E-16	66891
	Nutrient		331.3	<2E-16	-0.341	<2E-16	36879
	Organ-comparison		530.7	<2E-16	-4691	<2E-16	100245
Responsiveness ~ TATA-box frequency	All	MotifSearch: Molina and Grotewold (2005)	657.1	<2E-16	14380	<2E-16	106057
	Abiotic		584.5	<2E-16	3303	<2E-16	72661
	Biotic		324.6	<2E-16	1960	<2E-16	67268
	Chemical		335.9	<2E-16	0.894	<2E-16	48298
	Hormone		402.5	<2E-16	0.859	<2E-16	45219
	Mutant		817.5	<2E-16	2445	<2E-16	61582
	Nutrient		263.0	<2E-16	0.448	<2E-16	34850
	Organ-comparison		283.6	<2E-16	4953	<2E-16	90788
	All	PlantProm: Molina and Grotewold (2005)	932.6	<2E-16	13220	<2E-16	105799
	Abiotic		789.0	<2E-16	2970	<2E-16	72467
	Biotic		462.2	<2E-16	1814	<2E-16	67134
	Chemical		427.3	<2E-16	0.783	<2E-16	48209
	Hormone		482.4	<2E-16	0.731	<2E-16	45141
	Mutant		1128	<2E-16	2253	<2E-16	61254
	Nutrient		294.4	<2E-16	0.369	<2E-16	34819
	Organ-comparison		427.5	<2E-16	4716	<2E-16	90648
Responsiveness ~ Frequency of genes target of H3k27me3	All	Zhang et al. (2007)	0.088	0.77	0.126	0.77	143873
Responsiveness ~ methylation + TATA-box	All	Zhang et al. (2006)	352.9	<2E-16	-15592	<2E-16	78765
	All	MotifSearch: Molina and Grotewold (2005)	502.2	<2E-16	10042	<2E-16
	All	Zhang et al. (2006)	157.8	<2E-16	-11663	<2E-16	82790
	All	PlantProm: Molina and Grotewold (2005)	245.0	<2E-16	8249	<2E-16
	All	Zilbermann et al. (2007)	652.2	<2E-16	-15412	<2E-16	69224
	All	MotifSearch: Molina and Grotewold (2005)	328.5	<2E-16	10407	<2E-16
	All	Zilbermann et al. (2007)	284.1	<2E-16	-12.34	<2E-16	69258
	All	PlantProm: Molina and Grotewold (2005)	132.6	<2E-16	6908	<2E-16
